# Supplementary material for: Effects of elicitors from culture filtrate of Fusarium solani CL105 on flavonoid production of Scutellaria baicalensis calli
Source: Front Plant Sci. 2024 Jun 4;15:1383918. doi: 10.3389/fpls.2024.1383918 (PMC11186380; doi:10.3389/fpls.2024.1383918)
Supplement: Supplementary file 2 [file Table_2.xlsx]

## Sheet: Supplementary Table 1
Supplementary Table 1. The linear regression equation and its linear ranges of flavonoids
Standards	Time/min	Regression equation	r2	linearity range (mg/mL)
Baicalin	16.6	Y=9.76×106X-247304	0.999	0.022~0.363
Wogonoside	23.5	Y=1.53×107X-86458	0.999	0.0046~0.074
Baicalein	30.5	Y=1.03×107X-2728	0.999	0.00031~0.010
Wogonin	40.5	Y=2.05×107X-329.54	0.999	0.000081~0.0026

## Sheet: Supplementary Table 2
Supplementary Table 2. Validation parameters
	Baicalin	Wogonoside	Baicalein	Wogonin
Precision (RSD)	0.0131	0.0121	0.0092	0.0026
Repeatability (RSD)	0.0113	0.0188	0.0045	0.0066
Stability (RSD)	0.0126	0.0139	0.0049	0.0051
Recovery (RSD)	0.011	0.0109	0.0077	0.0045
Recovery	1.0338	1.0129	0.9867	0.9944

## Sheet: Supplementary Table 3
Supplementary Table 3. Sequences of primers for S. baicalensis genes used in qRT-PCR assay
Primers	Sequence (5` to 3`)
CHS-F	AAGTCCAAGATCACCCACGT
CHS-R	GGAAAGTGATGGCGGTGATC
CHI-F	ATGGGTTTTCAGGTTTGGC
CHI-R	TCACTTCCCAGCAGGTTTTTCAC
FNS-F	ATGGACTTAGTAGAAGTCACAC
FNS-R	CTAGAAAACAATTTTCGGGTCAACC
18s-F	GCGCCAAGGAAAACCAAAAG
18s-R	GATGGTTCACGGGATTCTGC
F6H-F	CTACGACGGAGCCTCGCTTG
F6H-R	TGGCTCGCTGCAGCTCGATC

## Sheet: Supplementary Table 4
Supplementary Table 4. Sequencing data statistics table
Sample	Raw reads	Raw bases	Clean reads	Clean bases	Error rate(%)	Q20(%)	Q30(%)	GC content(%)
15_80_3	60788680	9179090680	60259434	8879987958	0.0248	98.07	94.38	46.23
15_80_2	62012774	9363928874	61357914	8995032040	0.0248	98.05	94.38	46.19
15_80_1	61147332	9233247132	60633170	8907404571	0.0248	98.08	94.41	46
15_0_3	57588636	8695884036	57081900	8399015589	0.0249	98.03	94.31	46.03
15_0_2	68306240	10314242240	67690734	9950638739	0.0248	98.06	94.38	46.15
15_0_1	54813886	8276896786	54314334	7950457026	0.0248	98.06	94.38	46.36
10_80_3	58472494	8829346594	57957052	8473604677	0.0247	98.1	94.45	46.34
10_80_2	56317746	8503979646	55745298	8135372441	0.0248	98.06	94.37	46.28
10_80_1	52814074	7974925174	52268836	7623352485	0.025	97.98	94.19	46.25
10_0_3	61504496	9287178896	61020850	8939825524	0.0247	98.1	94.45	46.14
10_0_2	54704294	8260348394	54168346	7951520068	0.0251	97.94	94.12	46.11
10_0_1	68428862	10332758162	67831800	9929190995	0.0248	98.05	94.35	46.07
5_80_3	56389130	8514758630	55913890	8193321972	0.0246	98.13	94.56	46.03
5_80_2	55130036	8324635436	54628094	7990898342	0.0248	98.06	94.4	45.94
5_80_1	72696522	10977174822	72058760	10547910109	0.0247	98.1	94.48	45.99
5_0_3	61732506	9321608406	61186474	8945683517	0.0248	98.05	94.36	45.96
5_0_2	68572576	10354458976	68017712	9955942635	0.0246	98.13	94.53	45.74
5_0_1	58228260	8792467260	57704288	8432545063	0.0248	98.06	94.37	45.91
0_80_3	65350534	9867930634	64774728	9434811387	0.0246	98.13	94.55	46.05
0_80_2	62232502	9397107802	61730750	9008652861	0.0246	98.14	94.59	46.08
0_80_1	64457412	9733069212	63928958	9292190141	0.0246	98.14	94.59	46.05
0_0_3	62597420	9452210420	62000818	9020567461	0.0247	98.09	94.45	46.13
0_0_2	55838080	8431550080	55277754	8111035516	0.025	97.98	94.2	46.18
0_0_1	62417684	9425070284	61824176	9036994665	0.0249	98.02	94.28	46.05

## Sheet: Supplementary Table 5
Supplementary Table 5. CT value of S. baicalensis genes
Gene_name	Groups	CT_values
18S	5_0_1	16.1669
	5_0_2	16.8646
	5_0_3	16.7545
	5_80_1	16.169
	5_80_2	15.7422
	5_80_3	16.1288
F6H	5_0_1	23.8708
	5_0_2	23.9213
	5_0_3	24.0205
	5_80_1	21.8914
	5_80_2	21.8876
	5_80_3	21.9423
CHS	5_0_1	23.257
	5_0_2	22.9839
	5_0_3	22.7892
	5_80_1	20.4607
	5_80_2	19.6398
	5_80_3	19.1211
FNS	5_0_1	23.8645
	5_0_2	23.974
	5_0_3	24.1642
	5_80_1	22.1197
	5_80_2	20.8483
	5_80_3	21.4198
CHI	5_0_1	23.238
	5_0_2	24.1477
	5_0_3	23.5848
	5_80_1	21.3274
	5_80_2	19.9927
	5_80_3	20.5186

## Sheet: Supplementary Table 6
Supplementary Table 6. DEGs data related with hormone biosynthesis
Gene_id	KO_id	KO_name	Pathway_id	5_80_3(FPKM)	5_80_2(FPKM)	5_80_1(FPKM)	5_0_3(FPKM)	5_0_2(FPKM)	5_0_1(FPKM)	FC	log2FC	p_value	p_adjust	significant	regulate
TRINITY_DN10918_c0_g1	K04125	GA2ox	map00904	0.4	0.18	0.64	0.25	0.05	0.04	4.37232	2.1284	0.0537928	0.256577	no	up
TRINITY_DN11028_c0_g1	K04125	GA2ox	map00904	2.29	3.29	4.18	1.38	1.57	0.97	2.39046	1.25729	0.000379629	0.00965395	yes	up
TRINITY_DN7990_c0_g1	K04125	GA2ox	map00904	1.05	0.97	0.85	0.35	0.05	0.67	2.32668	1.21827	0.162956	0.470082	no	up
TRINITY_DN21023_c0_g1	K09843	CYP707A	map00906	0.35	0.25	0.56	0.03	0.03	0.18	4.7016	2.23315	0.0284474	0.177513	yes	up
TRINITY_DN6061_c0_g1	K09843	CYP707A	map00906	2.55	3.94	2.85	0.42	0.57	0.37	6.54501	2.7104	2.51166e-07	3.10444e-05	yes	up
TRINITY_DN2492_c0_g1	K09843	CYP707A	map00906	4.54	2.37	4.82	1.06	0.9	1.22	3.45578	1.78901	9.39183e-07	9.08093e-05	yes	up
TRINITY_DN6061_c0_g2	K09843	CYP707A	map00906	4.37	17.04	9.62	0.77	1.15	1.76	7.96679	2.994	1.728e-08	3.44741e-06	yes	up
TRINITY_DN1460_c0_g1	K09590	CYP85A1	map00905	2.24	1.79	2.84	0.69	1.19	0.74	2.43026	1.28111	0.000643525	0.0141672	yes	up
TRINITY_DN9787_c0_g1	K14516	ERF1	map04016; map04075	3.98	4	4	6.53	7.54	3.07	0.659098	-0.601436	0.0996405	0.364504	no	down
TRINITY_DN28269_c0_g1	K14516	ERF1	map04016; map04075	0	0	0	0	0	0.93	0.242093	-2.04636	0.611138	1	no	down
TRINITY_DN7257_c1_g2	K14516	ERF1	map04016; map04075	0.66	1.16	0.64	2.26	2.29	4.51	0.254443	-1.97459	0.000595498	0.0133316	yes	down
TRINITY_DN7257_c1_g3	K14516	ERF1	map04016; map04075	9.47	8.92	11.23	15.12	12.7	9.76	0.755827	-0.403871	0.0808893	0.32489	no	down
TRINITY_DN2938_c0_g1	K20623	CYP92A6	map00905	4.84	4.91	4.9	8.45	3.33	13.86	0.533349	-0.906848	0.0503553	0.246469	no	down
TRINITY_DN25298_c0_g1	K20623	CYP92A6	map00905	16.15	14.73	10.77	61.33	24.39	30.2	0.342341	-1.54649	2.19222e-05	0.00107013	yes	down

## Sheet: Supplementary Table 7
Supplementary Table 7. TF families statistics table
Gene_id	PF ID	DNA domain	Description	Family	E-value	Score
TRINITY_DN3573_c0_g3	PF00319	SRF-TF	SRF-type transcription factor (DNA-binding and dimerisation domain)	MADS	3.1e-25	87.5
TRINITY_DN17176_c0_g1	PF00319	SRF-TF	SRF-type transcription factor (DNA-binding and dimerisation domain)	MADS	2.2e-17	62.4
TRINITY_DN1355_c0_g3	PF00319	SRF-TF	SRF-type transcription factor (DNA-binding and dimerisation domain)	MADS	1.9e-26	91.4
TRINITY_DN24141_c0_g1	PF00319	SRF-TF	SRF-type transcription factor (DNA-binding and dimerisation domain)	MADS	3.4e-24	84.2
TRINITY_DN197_c0_g1	PF00319	SRF-TF	SRF-type transcription factor (DNA-binding and dimerisation domain)	MADS	6.7e-26	89.6
TRINITY_DN197_c0_g2	PF00319	SRF-TF	SRF-type transcription factor (DNA-binding and dimerisation domain)	MADS	3.4e-25	87.3
TRINITY_DN23133_c0_g1	PF00319	SRF-TF	SRF-type transcription factor (DNA-binding and dimerisation domain)	MADS	5.6e-18	64.3
TRINITY_DN22596_c0_g1	PF00319	SRF-TF	SRF-type transcription factor (DNA-binding and dimerisation domain)	MADS	1.7e-23	81.9
TRINITY_DN7110_c1_g1	PF00319	SRF-TF	SRF-type transcription factor (DNA-binding and dimerisation domain)	MADS	8.1e-26	89.3
TRINITY_DN2503_c0_g1	PF00319	SRF-TF	SRF-type transcription factor (DNA-binding and dimerisation domain)	MADS	1.3e-15	56.7
TRINITY_DN4018_c1_g1	PF00319	SRF-TF	SRF-type transcription factor (DNA-binding and dimerisation domain)	MADS	1.1e-20	72.9
TRINITY_DN4033_c0_g1	PF00319	SRF-TF	SRF-type transcription factor (DNA-binding and dimerisation domain)	MADS	9.7e-27	92.3
TRINITY_DN14278_c0_g1	PF00319	SRF-TF	SRF-type transcription factor (DNA-binding and dimerisation domain)	MADS	7.6e-12	44.6
TRINITY_DN20813_c0_g1	PF00319	SRF-TF	SRF-type transcription factor (DNA-binding and dimerisation domain)	MADS	1.1e-27	95.3
TRINITY_DN3925_c0_g1	PF00319	SRF-TF	SRF-type transcription factor (DNA-binding and dimerisation domain)	MADS	1.5e-16	59.7
TRINITY_DN9638_c0_g1	PF00319	SRF-TF	SRF-type transcription factor (DNA-binding and dimerisation domain)	MADS	1.8e-27	94.6
TRINITY_DN7925_c0_g1	PF00319	SRF-TF	SRF-type transcription factor (DNA-binding and dimerisation domain)	MADS	1.6e-16	59.6
TRINITY_DN16419_c0_g2	PF00319	SRF-TF	SRF-type transcription factor (DNA-binding and dimerisation domain)	MADS	2.9e-23	81.2
TRINITY_DN6309_c0_g2	PF00319	SRF-TF	SRF-type transcription factor (DNA-binding and dimerisation domain)	MADS	3.4e-25	87.3
TRINITY_DN26938_c0_g1	PF00319	SRF-TF	SRF-type transcription factor (DNA-binding and dimerisation domain)	MADS	1.5e-19	69.2
TRINITY_DN26928_c0_g1	PF00319	SRF-TF	SRF-type transcription factor (DNA-binding and dimerisation domain)	MADS	1.4e-17	63
TRINITY_DN20408_c0_g1	PF00319	SRF-TF	SRF-type transcription factor (DNA-binding and dimerisation domain)	MADS	9.2e-25	86
TRINITY_DN12581_c0_g2	PF00319	SRF-TF	SRF-type transcription factor (DNA-binding and dimerisation domain)	MADS	9.5e-13	47.5
TRINITY_DN10569_c0_g1	PF00319	SRF-TF	SRF-type transcription factor (DNA-binding and dimerisation domain)	MADS	1.4e-21	75.7
TRINITY_DN26754_c0_g1	PF00319	SRF-TF	SRF-type transcription factor (DNA-binding and dimerisation domain)	MADS	1.9e-25	88.2
TRINITY_DN9584_c0_g2	PF00319	SRF-TF	SRF-type transcription factor (DNA-binding and dimerisation domain)	MADS	8.5e-27	92.5
TRINITY_DN8121_c0_g1	PF00319	SRF-TF	SRF-type transcription factor (DNA-binding and dimerisation domain)	MADS	9.4e-24	82.7
TRINITY_DN17114_c0_g1	PF00010	HLH	Helix-loop-helix DNA-binding domain	bHLH	2.6e-10	40.1
TRINITY_DN17151_c0_g1	PF00010	HLH	Helix-loop-helix DNA-binding domain	bHLH	1.4e-14	53.8
TRINITY_DN23318_c0_g1	PF00010	HLH	Helix-loop-helix DNA-binding domain	bHLH	6.9e-09	35.6
TRINITY_DN11995_c0_g1	PF00010	HLH	Helix-loop-helix DNA-binding domain	bHLH	5.1e-08	32.8
TRINITY_DN862_c0_g2	PF00010	HLH	Helix-loop-helix DNA-binding domain	bHLH	1e-10	41.5
TRINITY_DN5987_c1_g1	PF00010	HLH	Helix-loop-helix DNA-binding domain	bHLH	1.8e-09	37.4
TRINITY_DN23612_c0_g1	PF00010	HLH	Helix-loop-helix DNA-binding domain	bHLH	3e-07	30.4
TRINITY_DN13754_c0_g1	PF00010	HLH	Helix-loop-helix DNA-binding domain	bHLH	3.2e-06	27.1
TRINITY_DN648_c0_g1	PF00010	HLH	Helix-loop-helix DNA-binding domain	bHLH	5.9e-09	35.8
TRINITY_DN692_c0_g1	PF00010	HLH	Helix-loop-helix DNA-binding domain	bHLH	4.2e-15	55.5
TRINITY_DN677_c0_g1	PF00010	HLH	Helix-loop-helix DNA-binding domain	bHLH	2.7e-08	33.7
TRINITY_DN7485_c0_g1	PF00010	HLH	Helix-loop-helix DNA-binding domain	bHLH	1.6e-06	28
TRINITY_DN2512_c0_g2	PF00010	HLH	Helix-loop-helix DNA-binding domain	bHLH	2.6e-07	30.6
TRINITY_DN9997_c0_g2	PF00010	HLH	Helix-loop-helix DNA-binding domain	bHLH	9.4e-15	54.4
TRINITY_DN18910_c0_g1	PF00010	HLH	Helix-loop-helix DNA-binding domain	bHLH	1.4e-08	34.7
TRINITY_DN18839_c0_g3	PF00010	HLH	Helix-loop-helix DNA-binding domain	bHLH	5.4e-10	39.2
TRINITY_DN4844_c0_g1	PF00010	HLH	Helix-loop-helix DNA-binding domain	bHLH	0.00028	20.9
TRINITY_DN4844_c0_g2	PF00010	HLH	Helix-loop-helix DNA-binding domain	bHLH	3.4e-06	27
TRINITY_DN23501_c0_g1	PF00010	HLH	Helix-loop-helix DNA-binding domain	bHLH	3.8e-14	52.4
TRINITY_DN22945_c0_g1	PF00010	HLH	Helix-loop-helix DNA-binding domain	bHLH	7.2e-05	22.7
TRINITY_DN22945_c0_g2	PF00010	HLH	Helix-loop-helix DNA-binding domain	bHLH	0.00056	19.9
TRINITY_DN6794_c1_g2	PF00010	HLH	Helix-loop-helix DNA-binding domain	bHLH	0.00015	21.7
TRINITY_DN25087_c0_g2	PF00010	HLH	Helix-loop-helix DNA-binding domain	bHLH	1.3e-15	57.1
TRINITY_DN10067_c0_g1	PF00010	HLH	Helix-loop-helix DNA-binding domain	bHLH	6.1e-07	29.4
TRINITY_DN1089_c0_g3	PF00010	HLH	Helix-loop-helix DNA-binding domain	bHLH	4.2e-06	26.7
TRINITY_DN3829_c0_g2	PF00010	HLH	Helix-loop-helix DNA-binding domain	bHLH	0.00034	20.6
TRINITY_DN7210_c0_g1	PF00010	HLH	Helix-loop-helix DNA-binding domain	bHLH	3.3e-12	46.2
TRINITY_DN8846_c0_g1	PF00010	HLH	Helix-loop-helix DNA-binding domain	bHLH	0.00089	19.2
TRINITY_DN18330_c0_g2	PF00010	HLH	Helix-loop-helix DNA-binding domain	bHLH	1.2e-10	41.3
TRINITY_DN4113_c0_g1	PF00010	HLH	Helix-loop-helix DNA-binding domain	bHLH	0.00068	19.6
TRINITY_DN28778_c0_g1	PF00010	HLH	Helix-loop-helix DNA-binding domain	bHLH	8.7e-07	28.9
TRINITY_DN6207_c0_g1	PF00010	HLH	Helix-loop-helix DNA-binding domain	bHLH	1.7e-08	34.4
TRINITY_DN6346_c0_g1	PF00010	HLH	Helix-loop-helix DNA-binding domain	bHLH	6.3e-10	38.9
TRINITY_DN351_c0_g1	PF00010	HLH	Helix-loop-helix DNA-binding domain	bHLH	0.00015	21.7
TRINITY_DN326_c1_g1	PF00010	HLH	Helix-loop-helix DNA-binding domain	bHLH	3.8e-07	30
TRINITY_DN16762_c0_g1	PF00010	HLH	Helix-loop-helix DNA-binding domain	bHLH	9.3e-16	57.6
TRINITY_DN20922_c0_g1	PF00010	HLH	Helix-loop-helix DNA-binding domain	bHLH	8.2e-09	35.4
TRINITY_DN1612_c0_g1	PF00010	HLH	Helix-loop-helix DNA-binding domain	bHLH	0.00013	21.9
TRINITY_DN15627_c0_g2	PF00010	HLH	Helix-loop-helix DNA-binding domain	bHLH	1e-10	41.5
TRINITY_DN2392_c0_g1	PF00010	HLH	Helix-loop-helix DNA-binding domain	bHLH	4.8e-11	42.5
TRINITY_DN25924_c0_g1	PF00010	HLH	Helix-loop-helix DNA-binding domain	bHLH	3.4e-07	30.2
TRINITY_DN25945_c0_g1	PF00010	HLH	Helix-loop-helix DNA-binding domain	bHLH	1.7e-09	37.6
TRINITY_DN2431_c0_g1	PF00010	HLH	Helix-loop-helix DNA-binding domain	bHLH	1.5e-12	47.3
TRINITY_DN7051_c0_g5	PF00010	HLH	Helix-loop-helix DNA-binding domain	bHLH	3.2e-10	39.9
TRINITY_DN13203_c1_g1	PF00010	HLH	Helix-loop-helix DNA-binding domain	bHLH	4.5e-07	29.8
TRINITY_DN13203_c0_g1	PF00010	HLH	Helix-loop-helix DNA-binding domain	bHLH	6.3e-07	29.3
TRINITY_DN1475_c0_g2	PF00010	HLH	Helix-loop-helix DNA-binding domain	bHLH	2.2e-11	43.6
TRINITY_DN5867_c0_g4	PF00010	HLH	Helix-loop-helix DNA-binding domain	bHLH	4.2e-07	29.9
TRINITY_DN5824_c0_g3	PF00010	HLH	Helix-loop-helix DNA-binding domain	bHLH	1.9e-09	37.4
TRINITY_DN31176_c0_g1	PF00010	HLH	Helix-loop-helix DNA-binding domain	bHLH	7.3e-06	25.9
TRINITY_DN4312_c0_g2	PF00010	HLH	Helix-loop-helix DNA-binding domain	bHLH	2.8e-07	30.5
TRINITY_DN3200_c0_g1	PF00010	HLH	Helix-loop-helix DNA-binding domain	bHLH	4.5e-10	39.4
TRINITY_DN12401_c0_g1	PF00010	HLH	Helix-loop-helix DNA-binding domain	bHLH	4.4e-05	23.4
TRINITY_DN25891_c0_g1	PF00010	HLH	Helix-loop-helix DNA-binding domain	bHLH	8.4e-19	67.4
TRINITY_DN13173_c0_g1	PF00010	HLH	Helix-loop-helix DNA-binding domain	bHLH	6.3e-14	51.8
TRINITY_DN6491_c0_g1	PF00010	HLH	Helix-loop-helix DNA-binding domain	bHLH	1.8e-08	34.3
TRINITY_DN8578_c0_g2	PF00010	HLH	Helix-loop-helix DNA-binding domain	bHLH	1.4e-06	28.2
TRINITY_DN13867_c0_g1	PF00010	HLH	Helix-loop-helix DNA-binding domain	bHLH	6.5e-09	35.7
TRINITY_DN8738_c1_g1	PF00010	HLH	Helix-loop-helix DNA-binding domain	bHLH	1.4e-07	31.5
TRINITY_DN3527_c0_g2	PF00847	AP2	AP2 domain	AP2/ERF	6e-16	58.4
TRINITY_DN16231_c0_g1	PF00847	AP2	AP2 domain	AP2/ERF	1.6e-15	57.1
TRINITY_DN10885_c0_g2	PF00847	AP2	AP2 domain	AP2/ERF	1.1e-11	44.7
TRINITY_DN28911_c0_g1	PF00847	AP2	AP2 domain	AP2/ERF	3e-16	59.4
TRINITY_DN28902_c0_g1	PF00847	AP2	AP2 domain	AP2/ERF	2.8e-15	56.3
TRINITY_DN7882_c0_g1	PF00847	AP2	AP2 domain	AP2/ERF	3.5e-11	43.2
TRINITY_DN7853_c0_g1	PF00847	AP2	AP2 domain	AP2/ERF	1.5e-10	41.2
TRINITY_DN11990_c0_g1	PF00847	AP2	AP2 domain	AP2/ERF	2.9e-14	53.1
TRINITY_DN11801_c0_g1	PF00847	AP2	AP2 domain	AP2/ERF	8.6e-16	58
TRINITY_DN30679_c0_g1	PF00847	AP2	AP2 domain	AP2/ERF	4.4e-15	55.7
TRINITY_DN9098_c0_g3	PF00847	AP2	AP2 domain	AP2/ERF	9.6e-13	48.2
TRINITY_DN8699_c0_g2	PF00847	AP2	AP2 domain	AP2/ERF	2e-11	44
TRINITY_DN7390_c0_g3	PF00847	AP2	AP2 domain	AP2/ERF	8.6e-10	38.7
TRINITY_DN23777_c0_g1	PF00847	AP2	AP2 domain	AP2/ERF	6.9e-15	55.1
TRINITY_DN19551_c0_g2	PF00847	AP2	AP2 domain	AP2/ERF	2.6e-12	46.8
TRINITY_DN29996_c0_g1	PF00847	AP2	AP2 domain	AP2/ERF	6.1e-09	36
TRINITY_DN5685_c0_g2	PF00847	AP2	AP2 domain	AP2/ERF	2.2e-15	56.6
TRINITY_DN667_c0_g3	PF00847	AP2	AP2 domain	AP2/ERF	2.8e-15	56.3
TRINITY_DN7397_c0_g3	PF00847	AP2	AP2 domain	AP2/ERF	5.2e-15	55.5
TRINITY_DN2599_c1_g1	PF00847	AP2	AP2 domain	AP2/ERF	7.9e-14	51.7
TRINITY_DN2571_c0_g1	PF00847	AP2	AP2 domain	AP2/ERF	1.6e-20	73.1
TRINITY_DN9921_c0_g1	PF00847	AP2	AP2 domain	AP2/ERF	7.6e-26	90.2
TRINITY_DN1232_c1_g1	PF00847	AP2	AP2 domain	AP2/ERF	2.7e-15	56.4
TRINITY_DN24682_c1_g1	PF00847	AP2	AP2 domain	AP2/ERF	5.1e-12	45.9
TRINITY_DN19802_c0_g2	PF00847	AP2	AP2 domain	AP2/ERF	7e-15	55
TRINITY_DN20840_c0_g2	PF00847	AP2	AP2 domain	AP2/ERF	1.3e-09	38.2
TRINITY_DN3942_c0_g1	PF00847	AP2	AP2 domain	AP2/ERF	1.1e-14	54.4
TRINITY_DN9124_c0_g1	PF00847	AP2	AP2 domain	AP2/ERF	3.8e-16	59.1
TRINITY_DN15263_c0_g1	PF00847	AP2	AP2 domain	AP2/ERF	3e-14	53
TRINITY_DN8588_c0_g1	PF00847	AP2	AP2 domain	AP2/ERF	3.4e-14	52.8
TRINITY_DN10017_c0_g2	PF00847	AP2	AP2 domain	AP2/ERF	9.9e-14	51.4
TRINITY_DN3846_c2_g1	PF00847	AP2	AP2 domain	AP2/ERF	2.7e-15	56.4
TRINITY_DN6600_c0_g1	PF00847	AP2	AP2 domain	AP2/ERF	7.7e-17	61.3
TRINITY_DN24346_c0_g1	PF00847	AP2	AP2 domain	AP2/ERF	1.4e-16	60.5
TRINITY_DN29182_c0_g1	PF00847	AP2	AP2 domain	AP2/ERF	3.3e-15	56.1
TRINITY_DN21261_c0_g4	PF00847	AP2	AP2 domain	AP2/ERF	6e-15	55.2
TRINITY_DN7257_c1_g3	PF00847	AP2	AP2 domain	AP2/ERF	1.1e-14	54.5
TRINITY_DN7257_c1_g2	PF00847	AP2	AP2 domain	AP2/ERF	9.8e-16	57.8
TRINITY_DN7257_c1_g1	PF00847	AP2	AP2 domain	AP2/ERF	2.9e-15	56.3
TRINITY_DN29781_c0_g1	PF00847	AP2	AP2 domain	AP2/ERF	3.9e-12	46.3
TRINITY_DN10259_c0_g1	PF00847	AP2	AP2 domain	AP2/ERF	9.9e-14	51.4
TRINITY_DN4564_c0_g3	PF00847	AP2	AP2 domain	AP2/ERF	6.8e-16	58.3
TRINITY_DN4162_c1_g1	PF00847	AP2	AP2 domain	AP2/ERF	3.5e-10	40
TRINITY_DN6235_c0_g1	PF00847	AP2	AP2 domain	AP2/ERF	1.3e-13	51
TRINITY_DN26457_c0_g1	PF00847	AP2	AP2 domain	AP2/ERF	2.2e-14	53.4
TRINITY_DN4984_c0_g3	PF00847	AP2	AP2 domain	AP2/ERF	7.8e-12	45.3
TRINITY_DN4956_c0_g1	PF00847	AP2	AP2 domain	AP2/ERF	2.3e-13	50.2
TRINITY_DN4956_c1_g1	PF00847	AP2	AP2 domain	AP2/ERF	1.7e-14	53.8
TRINITY_DN1119_c1_g1	PF00847	AP2	AP2 domain	AP2/ERF	6.4e-18	64.8
TRINITY_DN1112_c1_g3	PF00847	AP2	AP2 domain	AP2/ERF	2.6e-19	69.2
TRINITY_DN1112_c1_g1	PF00847	AP2	AP2 domain	AP2/ERF	3e-16	59.4
TRINITY_DN6376_c1_g3	PF00847	AP2	AP2 domain	AP2/ERF	5e-14	52.3
TRINITY_DN6376_c1_g1	PF00847	AP2	AP2 domain	AP2/ERF	1.3e-15	57.3
TRINITY_DN6376_c0_g1	PF00847	AP2	AP2 domain	AP2/ERF	2.7e-14	53.2
TRINITY_DN6393_c0_g4	PF00847	AP2	AP2 domain	AP2/ERF	2e-13	50.4
TRINITY_DN6393_c0_g2	PF00847	AP2	AP2 domain	AP2/ERF	3.7e-16	59.1
TRINITY_DN14855_c1_g1	PF00847	AP2	AP2 domain	AP2/ERF	6.5e-13	48.7
TRINITY_DN14855_c0_g1	PF00847	AP2	AP2 domain	AP2/ERF	8.3e-14	51.6
TRINITY_DN2281_c0_g1	PF00847	AP2	AP2 domain	AP2/ERF	5.1e-12	45.9
TRINITY_DN27566_c0_g1	PF00847	AP2	AP2 domain	AP2/ERF	4.3e-16	58.9
TRINITY_DN15383_c0_g4	PF00847	AP2	AP2 domain	AP2/ERF	3.5e-14	52.8
TRINITY_DN5096_c0_g3	PF00847	AP2	AP2 domain	AP2/ERF	1.4e-14	54.1
TRINITY_DN3814_c0_g2	PF00847	AP2	AP2 domain	AP2/ERF	3.7e-06	27.1
TRINITY_DN522_c0_g4	PF00847	AP2	AP2 domain	AP2/ERF	1.4e-14	54.1
TRINITY_DN10796_c0_g1	PF00847	AP2	AP2 domain	AP2/ERF	2.3e-12	47
TRINITY_DN5165_c0_g1	PF00847	AP2	AP2 domain	AP2/ERF	4.7e-13	49.2
TRINITY_DN5165_c0_g3	PF00847	AP2	AP2 domain	AP2/ERF	1.8e-14	53.8
TRINITY_DN5119_c1_g1	PF00847	AP2	AP2 domain	AP2/ERF	3e-14	53
TRINITY_DN20018_c0_g1	PF00847	AP2	AP2 domain	AP2/ERF	2.9e-14	53
TRINITY_DN11026_c0_g2	PF00847	AP2	AP2 domain	AP2/ERF	4.6e-14	52.4
TRINITY_DN10551_c1_g1	PF00847	AP2	AP2 domain	AP2/ERF	9.4e-10	38.6
TRINITY_DN2444_c0_g3	PF00847	AP2	AP2 domain	AP2/ERF	3.3e-14	52.9
TRINITY_DN6018_c0_g2	PF00847	AP2	AP2 domain	AP2/ERF	1.1e-14	54.4
TRINITY_DN2822_c0_g1	PF00847	AP2	AP2 domain	AP2/ERF	7.1e-13	48.6
TRINITY_DN7049_c0_g1	PF00847	AP2	AP2 domain	AP2/ERF	3.2e-22	78.5
TRINITY_DN4639_c0_g1	PF00847	AP2	AP2 domain	AP2/ERF	0.00078	19.7
TRINITY_DN24509_c0_g3	PF00847	AP2	AP2 domain	AP2/ERF	2.4e-15	56.5
TRINITY_DN12407_c0_g1	PF00847	AP2	AP2 domain	AP2/ERF	1.8e-25	89
TRINITY_DN30858_c0_g1	PF00847	AP2	AP2 domain	AP2/ERF	3.5e-14	52.8
TRINITY_DN14068_c0_g1	PF00847	AP2	AP2 domain	AP2/ERF	1.5e-11	44.4
TRINITY_DN30967_c0_g1	PF00847	AP2	AP2 domain	AP2/ERF	2e-13	50.4
TRINITY_DN30953_c0_g1	PF00847	AP2	AP2 domain	AP2/ERF	2.2e-14	53.5
TRINITY_DN10119_c0_g1	PF00847	AP2	AP2 domain	AP2/ERF	3.4e-12	46.4
TRINITY_DN28264_c0_g1	PF00847	AP2	AP2 domain	AP2/ERF	5.6e-13	49
TRINITY_DN28269_c0_g1	PF00847	AP2	AP2 domain	AP2/ERF	1.9e-13	50.4
TRINITY_DN22677_c0_g1	PF00847	AP2	AP2 domain	AP2/ERF	1.4e-13	50.9
TRINITY_DN21049_c0_g1	PF00847	AP2	AP2 domain	AP2/ERF	1.3e-14	54.2
TRINITY_DN3708_c0_g1	PF00847	AP2	AP2 domain	AP2/ERF	1.4e-13	50.8
TRINITY_DN24225_c0_g2	PF00847	AP2	AP2 domain	AP2/ERF	2.4e-15	56.5
TRINITY_DN6439_c0_g2	PF00847	AP2	AP2 domain	AP2/ERF	8.9e-13	48.3
TRINITY_DN24888_c0_g4	PF00847	AP2	AP2 domain	AP2/ERF	3.2e-15	56.1
TRINITY_DN9787_c0_g1	PF00847	AP2	AP2 domain	AP2/ERF	7.3e-15	55
TRINITY_DN8144_c0_g1	PF00847	AP2	AP2 domain	AP2/ERF	1.6e-13	50.7
TRINITY_DN3570_c1_g1	PF03195	DUF260	Lateral organ boundaries (LOB) domain	LOB	3.3e-17	62.9
TRINITY_DN27744_c0_g1	PF03195	DUF260	Lateral organ boundaries (LOB) domain	LOB	1.9e-38	131
TRINITY_DN23406_c0_g4	PF03195	DUF260	Lateral organ boundaries (LOB) domain	LOB	1.3e-06	28.9
TRINITY_DN23406_c0_g1	PF03195	DUF260	Lateral organ boundaries (LOB) domain	LOB	1.4e-23	83.3
TRINITY_DN11910_c0_g1	PF03195	DUF260	Lateral organ boundaries (LOB) domain	LOB	1.6e-35	121.6
TRINITY_DN11211_c0_g1	PF03195	DUF260	Lateral organ boundaries (LOB) domain	LOB	3.4e-37	127
TRINITY_DN826_c0_g1	PF03195	DUF260	Lateral organ boundaries (LOB) domain	LOB	9.1e-43	144.9
TRINITY_DN944_c0_g2	PF03195	DUF260	Lateral organ boundaries (LOB) domain	LOB	8.4e-38	129
TRINITY_DN6947_c0_g1	PF03195	DUF260	Lateral organ boundaries (LOB) domain	LOB	1.3e-34	118.8
TRINITY_DN2785_c0_g1	PF03195	DUF260	Lateral organ boundaries (LOB) domain	LOB	2.3e-15	57
TRINITY_DN22080_c0_g2	PF03195	DUF260	Lateral organ boundaries (LOB) domain	LOB	3e-34	117.6
TRINITY_DN10248_c0_g3	PF03195	DUF260	Lateral organ boundaries (LOB) domain	LOB	6.6e-32	110
TRINITY_DN6387_c1_g1	PF03195	DUF260	Lateral organ boundaries (LOB) domain	LOB	1.4e-43	147.5
TRINITY_DN2138_c0_g1	PF03195	DUF260	Lateral organ boundaries (LOB) domain	LOB	1.8e-34	118.3
TRINITY_DN372_c0_g1	PF03195	DUF260	Lateral organ boundaries (LOB) domain	LOB	3.1e-36	123.9
TRINITY_DN16788_c0_g6	PF03195	DUF260	Lateral organ boundaries (LOB) domain	LOB	1.6e-42	144.1
TRINITY_DN16788_c0_g2	PF03195	DUF260	Lateral organ boundaries (LOB) domain	LOB	1.1e-43	147.8
TRINITY_DN16788_c0_g3	PF03195	DUF260	Lateral organ boundaries (LOB) domain	LOB	1.4e-43	147.5
TRINITY_DN16769_c0_g2	PF03195	DUF260	Lateral organ boundaries (LOB) domain	LOB	1.4e-05	25.6
TRINITY_DN16769_c0_g3	PF03195	DUF260	Lateral organ boundaries (LOB) domain	LOB	2.5e-25	89
TRINITY_DN19707_c0_g1	PF03195	DUF260	Lateral organ boundaries (LOB) domain	LOB	2e-06	28.3
TRINITY_DN5556_c0_g2	PF03195	DUF260	Lateral organ boundaries (LOB) domain	LOB	7.2e-40	135.6
TRINITY_DN11335_c0_g1	PF03195	DUF260	Lateral organ boundaries (LOB) domain	LOB	3.2e-30	104.7
TRINITY_DN8060_c0_g1	PF03195	DUF260	Lateral organ boundaries (LOB) domain	LOB	5.1e-41	139.3
TRINITY_DN6010_c0_g1	PF03195	DUF260	Lateral organ boundaries (LOB) domain	LOB	1.2e-40	138.1
TRINITY_DN9490_c0_g1	PF03195	DUF260	Lateral organ boundaries (LOB) domain	LOB	1.6e-17	63.9
TRINITY_DN9490_c0_g2	PF03195	DUF260	Lateral organ boundaries (LOB) domain	LOB	1.9e-21	76.5
TRINITY_DN27390_c0_g1	PF03195	DUF260	Lateral organ boundaries (LOB) domain	LOB	2.4e-38	130.7
TRINITY_DN7578_c0_g1	PF03195	DUF260	Lateral organ boundaries (LOB) domain	LOB	4.4e-20	72.1
TRINITY_DN3431_c0_g2	PF03195	DUF260	Lateral organ boundaries (LOB) domain	LOB	1e-38	131.9
TRINITY_DN3558_c0_g1	PF02365	NAM	No apical meristem (NAM) protein	NAC	4.8e-36	124.5
TRINITY_DN11163_c1_g1	PF02365	NAM	No apical meristem (NAM) protein	NAC	2.4e-39	135.2
TRINITY_DN6128_c0_g1	PF02365	NAM	No apical meristem (NAM) protein	NAC	2.9e-19	70.3
TRINITY_DN14444_c0_g1	PF02365	NAM	No apical meristem (NAM) protein	NAC	3.9e-18	66.6
TRINITY_DN9008_c0_g1	PF02365	NAM	No apical meristem (NAM) protein	NAC	3.7e-18	66.7
TRINITY_DN9008_c0_g2	PF02365	NAM	No apical meristem (NAM) protein	NAC	6.5e-32	111.2
TRINITY_DN11295_c0_g1	PF02365	NAM	No apical meristem (NAM) protein	NAC	1.3e-38	132.8
TRINITY_DN136_c0_g2	PF02365	NAM	No apical meristem (NAM) protein	NAC	1.1e-36	126.6
TRINITY_DN21334_c0_g1	PF02365	NAM	No apical meristem (NAM) protein	NAC	1.9e-29	103.2
TRINITY_DN6955_c0_g1	PF02365	NAM	No apical meristem (NAM) protein	NAC	7.9e-20	72.1
TRINITY_DN6917_c0_g1	PF02365	NAM	No apical meristem (NAM) protein	NAC	3.1e-24	86.4
TRINITY_DN2751_c0_g1	PF02365	NAM	No apical meristem (NAM) protein	NAC	3.3e-11	44.2
TRINITY_DN7181_c0_g2	PF02365	NAM	No apical meristem (NAM) protein	NAC	2.1e-19	70.7
TRINITY_DN7181_c1_g2	PF02365	NAM	No apical meristem (NAM) protein	NAC	6.8e-20	72.3
TRINITY_DN24542_c0_g1	PF02365	NAM	No apical meristem (NAM) protein	NAC	1.4e-35	123
TRINITY_DN14676_c0_g1	PF02365	NAM	No apical meristem (NAM) protein	NAC	7.4e-12	46.3
TRINITY_DN13327_c0_g2	PF02365	NAM	No apical meristem (NAM) protein	NAC	6.4e-38	130.6
TRINITY_DN22032_c0_g1	PF02365	NAM	No apical meristem (NAM) protein	NAC	7.9e-19	68.9
TRINITY_DN2572_c0_g1	PF02365	NAM	No apical meristem (NAM) protein	NAC	1.3e-19	71.4
TRINITY_DN4036_c0_g1	PF02365	NAM	No apical meristem (NAM) protein	NAC	4.3e-34	118.2
TRINITY_DN8596_c1_g1	PF02365	NAM	No apical meristem (NAM) protein	NAC	9.2e-35	120.4
TRINITY_DN8596_c0_g1	PF02365	NAM	No apical meristem (NAM) protein	NAC	7.6e-12	46.3
TRINITY_DN4473_c0_g1	PF02365	NAM	No apical meristem (NAM) protein	NAC	7.6e-19	68.9
TRINITY_DN7961_c0_g2	PF02365	NAM	No apical meristem (NAM) protein	NAC	1.1e-09	39.4
TRINITY_DN26509_c0_g2	PF02365	NAM	No apical meristem (NAM) protein	NAC	2.7e-28	99.5
TRINITY_DN1151_c0_g3	PF02365	NAM	No apical meristem (NAM) protein	NAC	6.3e-37	127.4
TRINITY_DN393_c0_g2	PF02365	NAM	No apical meristem (NAM) protein	NAC	1.7e-19	71
TRINITY_DN17856_c0_g3	PF02365	NAM	No apical meristem (NAM) protein	NAC	2.6e-39	135.1
TRINITY_DN11447_c0_g1	PF02365	NAM	No apical meristem (NAM) protein	NAC	7.6e-27	94.8
TRINITY_DN2957_c0_g1	PF02365	NAM	No apical meristem (NAM) protein	NAC	2.2e-40	138.6
TRINITY_DN2380_c0_g1	PF02365	NAM	No apical meristem (NAM) protein	NAC	4.4e-36	124.6
TRINITY_DN547_c0_g1	PF02365	NAM	No apical meristem (NAM) protein	NAC	6.2e-32	111.2
TRINITY_DN588_c0_g1	PF02365	NAM	No apical meristem (NAM) protein	NAC	4.4e-19	69.7
TRINITY_DN10736_c0_g1	PF02365	NAM	No apical meristem (NAM) protein	NAC	1.3e-10	42.3
TRINITY_DN11387_c1_g1	PF02365	NAM	No apical meristem (NAM) protein	NAC	1.1e-37	129.8
TRINITY_DN11387_c0_g1	PF02365	NAM	No apical meristem (NAM) protein	NAC	2.4e-36	125.5
TRINITY_DN8005_c0_g1	PF02365	NAM	No apical meristem (NAM) protein	NAC	3.4e-20	73.3
TRINITY_DN785_c1_g1	PF02365	NAM	No apical meristem (NAM) protein	NAC	7.9e-41	140
TRINITY_DN5488_c0_g1	PF02365	NAM	No apical meristem (NAM) protein	NAC	3.2e-40	138
TRINITY_DN1475_c0_g3	PF02365	NAM	No apical meristem (NAM) protein	NAC	6.5e-20	72.4
TRINITY_DN10920_c0_g1	PF02365	NAM	No apical meristem (NAM) protein	NAC	1.7e-41	142.2
TRINITY_DN10920_c0_g3	PF02365	NAM	No apical meristem (NAM) protein	NAC	7.7e-40	136.8
TRINITY_DN3213_c1_g2	PF02365	NAM	No apical meristem (NAM) protein	NAC	3.3e-15	57.2
TRINITY_DN9316_c0_g2	PF02365	NAM	No apical meristem (NAM) protein	NAC	5.8e-07	30.5
TRINITY_DN30771_c0_g1	PF02365	NAM	No apical meristem (NAM) protein	NAC	2.8e-22	80
TRINITY_DN14063_c0_g1	PF02365	NAM	No apical meristem (NAM) protein	NAC	2.3e-37	128.8
TRINITY_DN3364_c0_g1	PF02365	NAM	No apical meristem (NAM) protein	NAC	2.5e-11	44.6
TRINITY_DN3770_c0_g2	PF02365	NAM	No apical meristem (NAM) protein	NAC	3.8e-09	37.6
TRINITY_DN6468_c0_g1	PF02365	NAM	No apical meristem (NAM) protein	NAC	2.5e-38	131.9
TRINITY_DN6403_c0_g1	PF02365	NAM	No apical meristem (NAM) protein	NAC	8.1e-09	36.5
TRINITY_DN6492_c1_g1	PF02365	NAM	No apical meristem (NAM) protein	NAC	2.3e-24	86.7
TRINITY_DN27490_c0_g1	PF02365	NAM	No apical meristem (NAM) protein	NAC	4.8e-36	124.5
TRINITY_DN11559_c0_g1	PF02365	NAM	No apical meristem (NAM) protein	NAC	3e-36	125.2
TRINITY_DN8100_c0_g1	PF02365	NAM	No apical meristem (NAM) protein	NAC	3e-19	70.2
TRINITY_DN8100_c0_g2	PF02365	NAM	No apical meristem (NAM) protein	NAC	2.3e-33	115.8
TRINITY_DN21806_c0_g1	PF02365	NAM	No apical meristem (NAM) protein	NAC	1.5e-36	126.1
TRINITY_DN2650_c0_g1	PF00249	Myb_dna_bind	Myb-like DNA-binding domain	MYB_superfamily	3.5e-19	68.7
TRINITY_DN2661_c0_g4	PF00249	Myb_dna_bind	Myb-like DNA-binding domain	MYB_superfamily	1.5e-26	92.4
TRINITY_DN2661_c0_g5	PF00249	Myb_dna_bind	Myb-like DNA-binding domain	MYB_superfamily	1.2e-25	89.4
TRINITY_DN2661_c0_g6	PF00249	Myb_dna_bind	Myb-like DNA-binding domain	MYB_superfamily	1.2e-24	86.3
TRINITY_DN2661_c0_g2	PF00249	Myb_dna_bind	Myb-like DNA-binding domain	MYB_superfamily	2.6e-26	91.6
TRINITY_DN2661_c0_g3	PF00249	Myb_dna_bind	Myb-like DNA-binding domain	MYB_superfamily	5.6e-06	26.5
TRINITY_DN17156_c0_g1	PF00249	Myb_dna_bind	Myb-like DNA-binding domain	MYB_superfamily	5.8e-10	39.3
TRINITY_DN1505_c0_g1	PF00249	Myb_dna_bind	Myb-like DNA-binding domain	MYB_superfamily	1.1e-17	64
TRINITY_DN1502_c0_g5	PF00249	Myb_dna_bind	Myb-like DNA-binding domain	MYB_superfamily	5.7e-32	109.7
TRINITY_DN11116_c0_g1	PF00249	Myb_dna_bind	Myb-like DNA-binding domain	MYB_superfamily	3.8e-34	116.7
TRINITY_DN11161_c0_g2	PF00249	Myb_dna_bind	Myb-like DNA-binding domain	MYB_superfamily	8.8e-24	83.5
TRINITY_DN6146_c0_g2	PF00249	Myb_dna_bind	Myb-like DNA-binding domain	MYB_superfamily	1.6e-47	159.5
TRINITY_DN6146_c0_g3	PF00249	Myb_dna_bind	Myb-like DNA-binding domain	MYB_superfamily	8.7e-07	29.1
TRINITY_DN6883_c1_g1	PF00249	Myb_dna_bind	Myb-like DNA-binding domain	MYB_superfamily	7.1e-05	22.9
TRINITY_DN6853_c0_g1	PF00249	Myb_dna_bind	Myb-like DNA-binding domain	MYB_superfamily	8.8e-22	77.1
TRINITY_DN6887_c0_g1	PF00249	Myb_dna_bind	Myb-like DNA-binding domain	MYB_superfamily	1.5e-31	108.3
TRINITY_DN7847_c0_g1	PF00249	Myb_dna_bind	Myb-like DNA-binding domain	MYB_superfamily	0.00023	21.3
TRINITY_DN11967_c0_g1	PF00249	Myb_dna_bind	Myb-like DNA-binding domain	MYB_superfamily	2.4e-07	30.8
TRINITY_DN11878_c0_g1	PF00249	Myb_dna_bind	Myb-like DNA-binding domain	MYB_superfamily	6.8e-30	103.1
TRINITY_DN935_c1_g2	PF00249	Myb_dna_bind	Myb-like DNA-binding domain	MYB_superfamily	8e-11	42
TRINITY_DN935_c1_g1	PF00249	Myb_dna_bind	Myb-like DNA-binding domain	MYB_superfamily	2e-06	27.9
TRINITY_DN5970_c0_g1	PF00249	Myb_dna_bind	Myb-like DNA-binding domain	MYB_superfamily	3.1e-28	97.7
TRINITY_DN22578_c0_g1	PF00249	Myb_dna_bind	Myb-like DNA-binding domain	MYB_superfamily	9.3e-29	99.4
TRINITY_DN22578_c0_g2	PF00249	Myb_dna_bind	Myb-like DNA-binding domain	MYB_superfamily	2.1e-08	34.3
TRINITY_DN2779_c3_g1	PF00249	Myb_dna_bind	Myb-like DNA-binding domain	MYB_superfamily	1.4e-10	41.2
TRINITY_DN16338_c0_g2	PF00249	Myb_dna_bind	Myb-like DNA-binding domain	MYB_superfamily	6e-06	26.4
TRINITY_DN5394_c0_g2	PF00249	Myb_dna_bind	Myb-like DNA-binding domain	MYB_superfamily	3.6e-08	33.5
TRINITY_DN25741_c0_g2	PF00249	Myb_dna_bind	Myb-like DNA-binding domain	MYB_superfamily	3.7e-32	110.3
TRINITY_DN19512_c0_g1	PF00249	Myb_dna_bind	Myb-like DNA-binding domain	MYB_superfamily	3.8e-06	27
TRINITY_DN5695_c0_g1	PF00249	Myb_dna_bind	Myb-like DNA-binding domain	MYB_superfamily	6e-28	96.8
TRINITY_DN7168_c0_g1	PF00249	Myb_dna_bind	Myb-like DNA-binding domain	MYB_superfamily	5.7e-06	26.4
TRINITY_DN7181_c2_g2	PF00249	Myb_dna_bind	Myb-like DNA-binding domain	MYB_superfamily	7.5e-12	45.3
TRINITY_DN7197_c1_g2	PF00249	Myb_dna_bind	Myb-like DNA-binding domain	MYB_superfamily	1.2e-11	44.6
TRINITY_DN7197_c1_g1	PF00249	Myb_dna_bind	Myb-like DNA-binding domain	MYB_superfamily	1.4e-11	44.4
TRINITY_DN7118_c0_g1	PF00249	Myb_dna_bind	Myb-like DNA-binding domain	MYB_superfamily	3.8e-32	110.2
TRINITY_DN4224_c0_g1	PF00249	Myb_dna_bind	Myb-like DNA-binding domain	MYB_superfamily	1.6e-27	95.4
TRINITY_DN4224_c0_g2	PF00249	Myb_dna_bind	Myb-like DNA-binding domain	MYB_superfamily	4.7e-27	93.9
TRINITY_DN7360_c1_g1	PF00249	Myb_dna_bind	Myb-like DNA-binding domain	MYB_superfamily	8.7e-17	61.1
TRINITY_DN7497_c1_g1	PF00249	Myb_dna_bind	Myb-like DNA-binding domain	MYB_superfamily	1.7e-05	25
TRINITY_DN25237_c0_g1	PF00249	Myb_dna_bind	Myb-like DNA-binding domain	MYB_superfamily	5e-08	33
TRINITY_DN2500_c0_g1	PF00249	Myb_dna_bind	Myb-like DNA-binding domain	MYB_superfamily	4.6e-28	97.2
TRINITY_DN1271_c0_g2	PF00249	Myb_dna_bind	Myb-like DNA-binding domain	MYB_superfamily	1.3e-21	76.5
TRINITY_DN1247_c0_g1	PF00249	Myb_dna_bind	Myb-like DNA-binding domain	MYB_superfamily	8.4e-12	45.1
TRINITY_DN4042_c1_g2	PF00249	Myb_dna_bind	Myb-like DNA-binding domain	MYB_superfamily	1.7e-08	34.5
TRINITY_DN4001_c0_g3	PF00249	Myb_dna_bind	Myb-like DNA-binding domain	MYB_superfamily	3.3e-32	110.4
TRINITY_DN29905_c0_g1	PF00249	Myb_dna_bind	Myb-like DNA-binding domain	MYB_superfamily	4.9e-29	100.3
TRINITY_DN19308_c0_g1	PF00249	Myb_dna_bind	Myb-like DNA-binding domain	MYB_superfamily	6.1e-06	26.4
TRINITY_DN6289_c0_g1	PF00249	Myb_dna_bind	Myb-like DNA-binding domain	MYB_superfamily	5.4e-26	90.6
TRINITY_DN6289_c0_g2	PF00249	Myb_dna_bind	Myb-like DNA-binding domain	MYB_superfamily	9.2e-17	61
TRINITY_DN5622_c0_g1	PF00249	Myb_dna_bind	Myb-like DNA-binding domain	MYB_superfamily	3.2e-14	52.9
TRINITY_DN5632_c1_g1	PF00249	Myb_dna_bind	Myb-like DNA-binding domain	MYB_superfamily	1.1e-29	102.4
TRINITY_DN8370_c0_g1	PF00249	Myb_dna_bind	Myb-like DNA-binding domain	MYB_superfamily	1.3e-07	31.7
TRINITY_DN8509_c0_g1	PF00249	Myb_dna_bind	Myb-like DNA-binding domain	MYB_superfamily	4.6e-25	87.6
TRINITY_DN6754_c0_g3	PF00249	Myb_dna_bind	Myb-like DNA-binding domain	MYB_superfamily	7.6e-09	35.7
TRINITY_DN10090_c0_g1	PF00249	Myb_dna_bind	Myb-like DNA-binding domain	MYB_superfamily	1.6e-21	76.2
TRINITY_DN6689_c0_g1	PF00249	Myb_dna_bind	Myb-like DNA-binding domain	MYB_superfamily	2e-13	50.3
TRINITY_DN4461_c0_g1	PF00249	Myb_dna_bind	Myb-like DNA-binding domain	MYB_superfamily	7.5e-11	42.1
TRINITY_DN4461_c0_g2	PF00249	Myb_dna_bind	Myb-like DNA-binding domain	MYB_superfamily	4.6e-14	52.4
TRINITY_DN4408_c0_g1	PF00249	Myb_dna_bind	Myb-like DNA-binding domain	MYB_superfamily	1.1e-20	73.6
TRINITY_DN7200_c0_g1	PF00249	Myb_dna_bind	Myb-like DNA-binding domain	MYB_superfamily	2e-06	27.9
TRINITY_DN26893_c0_g1	PF00249	Myb_dna_bind	Myb-like DNA-binding domain	MYB_superfamily	6.9e-05	23
TRINITY_DN4508_c0_g1	PF00249	Myb_dna_bind	Myb-like DNA-binding domain	MYB_superfamily	2.4e-14	53.3
TRINITY_DN4591_c0_g1	PF00249	Myb_dna_bind	Myb-like DNA-binding domain	MYB_superfamily	0.00047	20.3
TRINITY_DN3003_c0_g2	PF00249	Myb_dna_bind	Myb-like DNA-binding domain	MYB_superfamily	0.00016	21.8
TRINITY_DN18404_c0_g1	PF00249	Myb_dna_bind	Myb-like DNA-binding domain	MYB_superfamily	2.5e-35	120.4
TRINITY_DN18311_c0_g2	PF00249	Myb_dna_bind	Myb-like DNA-binding domain	MYB_superfamily	6.7e-16	58.2
TRINITY_DN4990_c0_g1	PF00249	Myb_dna_bind	Myb-like DNA-binding domain	MYB_superfamily	2.9e-06	27.4
TRINITY_DN4988_c1_g2	PF00249	Myb_dna_bind	Myb-like DNA-binding domain	MYB_superfamily	1.6e-07	31.4
TRINITY_DN8221_c0_g1	PF00249	Myb_dna_bind	Myb-like DNA-binding domain	MYB_superfamily	3.6e-06	27.1
TRINITY_DN8212_c0_g1	PF00249	Myb_dna_bind	Myb-like DNA-binding domain	MYB_superfamily	3e-29	101
TRINITY_DN8212_c0_g2	PF00249	Myb_dna_bind	Myb-like DNA-binding domain	MYB_superfamily	4.1e-20	71.7
TRINITY_DN22364_c0_g1	PF00249	Myb_dna_bind	Myb-like DNA-binding domain	MYB_superfamily	1.7e-19	69.8
TRINITY_DN2122_c1_g1	PF00249	Myb_dna_bind	Myb-like DNA-binding domain	MYB_superfamily	2.1e-07	31.1
TRINITY_DN15511_c1_g1	PF00249	Myb_dna_bind	Myb-like DNA-binding domain	MYB_superfamily	1.2e-33	115
TRINITY_DN252_c1_g1	PF00249	Myb_dna_bind	Myb-like DNA-binding domain	MYB_superfamily	2.9e-26	91.4
TRINITY_DN6638_c0_g1	PF00249	Myb_dna_bind	Myb-like DNA-binding domain	MYB_superfamily	2.5e-09	37.2
TRINITY_DN2049_c0_g1	PF00249	Myb_dna_bind	Myb-like DNA-binding domain	MYB_superfamily	5.4e-10	39.3
TRINITY_DN11467_c0_g1	PF00249	Myb_dna_bind	Myb-like DNA-binding domain	MYB_superfamily	3.2e-06	27.3
TRINITY_DN1641_c1_g1	PF00249	Myb_dna_bind	Myb-like DNA-binding domain	MYB_superfamily	5.7e-07	29.7
TRINITY_DN5287_c0_g1	PF00249	Myb_dna_bind	Myb-like DNA-binding domain	MYB_superfamily	1.4e-06	28.4
TRINITY_DN14520_c0_g1	PF00249	Myb_dna_bind	Myb-like DNA-binding domain	MYB_superfamily	3.6e-07	30.3
TRINITY_DN14517_c1_g1	PF00249	Myb_dna_bind	Myb-like DNA-binding domain	MYB_superfamily	8e-30	102.8
TRINITY_DN19655_c0_g1	PF00249	Myb_dna_bind	Myb-like DNA-binding domain	MYB_superfamily	2.5e-47	158.9
TRINITY_DN5781_c0_g1	PF00249	Myb_dna_bind	Myb-like DNA-binding domain	MYB_superfamily	2.2e-26	91.8
TRINITY_DN15649_c0_g1	PF00249	Myb_dna_bind	Myb-like DNA-binding domain	MYB_superfamily	3.9e-12	46.2
TRINITY_DN15884_c0_g2	PF00249	Myb_dna_bind	Myb-like DNA-binding domain	MYB_superfamily	2e-06	27.9
TRINITY_DN15803_c0_g1	PF00249	Myb_dna_bind	Myb-like DNA-binding domain	MYB_superfamily	3.8e-18	65.4
TRINITY_DN15832_c1_g1	PF00249	Myb_dna_bind	Myb-like DNA-binding domain	MYB_superfamily	1.9e-06	28
TRINITY_DN3886_c0_g1	PF00249	Myb_dna_bind	Myb-like DNA-binding domain	MYB_superfamily	1.9e-07	31.2
TRINITY_DN7789_c0_g4	PF00249	Myb_dna_bind	Myb-like DNA-binding domain	MYB_superfamily	6.3e-28	96.8
TRINITY_DN5128_c0_g1	PF00249	Myb_dna_bind	Myb-like DNA-binding domain	MYB_superfamily	3.2e-58	193.7
TRINITY_DN5594_c1_g1	PF00249	Myb_dna_bind	Myb-like DNA-binding domain	MYB_superfamily	2.6e-05	24.3
TRINITY_DN2454_c0_g1	PF00249	Myb_dna_bind	Myb-like DNA-binding domain	MYB_superfamily	2.4e-11	43.7
TRINITY_DN13455_c0_g1	PF00249	Myb_dna_bind	Myb-like DNA-binding domain	MYB_superfamily	4.8e-05	23.5
TRINITY_DN737_c0_g2	PF00249	Myb_dna_bind	Myb-like DNA-binding domain	MYB_superfamily	7.5e-17	61.3
TRINITY_DN737_c0_g3	PF00249	Myb_dna_bind	Myb-like DNA-binding domain	MYB_superfamily	6.7e-17	61.4
TRINITY_DN1769_c0_g2	PF00249	Myb_dna_bind	Myb-like DNA-binding domain	MYB_superfamily	3.1e-09	36.9
TRINITY_DN5474_c0_g1	PF00249	Myb_dna_bind	Myb-like DNA-binding domain	MYB_superfamily	7e-19	67.8
TRINITY_DN9489_c0_g1	PF00249	Myb_dna_bind	Myb-like DNA-binding domain	MYB_superfamily	1.2e-09	38.3
TRINITY_DN9445_c0_g1	PF00249	Myb_dna_bind	Myb-like DNA-binding domain	MYB_superfamily	3.4e-31	107.2
TRINITY_DN9445_c0_g2	PF00249	Myb_dna_bind	Myb-like DNA-binding domain	MYB_superfamily	7e-07	29.4
TRINITY_DN9432_c0_g1	PF00249	Myb_dna_bind	Myb-like DNA-binding domain	MYB_superfamily	1.1e-08	35.1
TRINITY_DN1435_c0_g1	PF00249	Myb_dna_bind	Myb-like DNA-binding domain	MYB_superfamily	3.1e-06	27.3
TRINITY_DN1492_c0_g1	PF00249	Myb_dna_bind	Myb-like DNA-binding domain	MYB_superfamily	1.5e-22	79.6
TRINITY_DN1459_c1_g1	PF00249	Myb_dna_bind	Myb-like DNA-binding domain	MYB_superfamily	5.3e-21	74.6
TRINITY_DN5806_c0_g1	PF00249	Myb_dna_bind	Myb-like DNA-binding domain	MYB_superfamily	1.5e-07	31.5
TRINITY_DN5265_c0_g1	PF00249	Myb_dna_bind	Myb-like DNA-binding domain	MYB_superfamily	4.1e-30	103.8
TRINITY_DN4630_c0_g1	PF00249	Myb_dna_bind	Myb-like DNA-binding domain	MYB_superfamily	3.1e-05	24.1
TRINITY_DN4629_c0_g1	PF00249	Myb_dna_bind	Myb-like DNA-binding domain	MYB_superfamily	1.4e-11	44.4
TRINITY_DN31174_c0_g1	PF00249	Myb_dna_bind	Myb-like DNA-binding domain	MYB_superfamily	4.7e-05	23.5
TRINITY_DN4342_c0_g1	PF00249	Myb_dna_bind	Myb-like DNA-binding domain	MYB_superfamily	1.3e-09	38.1
TRINITY_DN4342_c0_g3	PF00249	Myb_dna_bind	Myb-like DNA-binding domain	MYB_superfamily	5.7e-25	87.3
TRINITY_DN3229_c0_g2	PF00249	Myb_dna_bind	Myb-like DNA-binding domain	MYB_superfamily	1.3e-32	111.8
TRINITY_DN13560_c0_g1	PF00249	Myb_dna_bind	Myb-like DNA-binding domain	MYB_superfamily	2.2e-07	31
TRINITY_DN9323_c0_g2	PF00249	Myb_dna_bind	Myb-like DNA-binding domain	MYB_superfamily	2.5e-33	114
TRINITY_DN12447_c0_g1	PF00249	Myb_dna_bind	Myb-like DNA-binding domain	MYB_superfamily	7.2e-06	26.1
TRINITY_DN12447_c0_g2	PF00249	Myb_dna_bind	Myb-like DNA-binding domain	MYB_superfamily	1.3e-05	25.3
TRINITY_DN25847_c0_g1	PF00249	Myb_dna_bind	Myb-like DNA-binding domain	MYB_superfamily	8.8e-25	86.7
TRINITY_DN7683_c0_g1	PF00249	Myb_dna_bind	Myb-like DNA-binding domain	MYB_superfamily	7.5e-07	29.3
TRINITY_DN7692_c0_g2	PF00249	Myb_dna_bind	Myb-like DNA-binding domain	MYB_superfamily	4.9e-41	138.7
TRINITY_DN13197_c0_g1	PF00249	Myb_dna_bind	Myb-like DNA-binding domain	MYB_superfamily	9.8e-14	51.3
TRINITY_DN10194_c0_g2	PF00249	Myb_dna_bind	Myb-like DNA-binding domain	MYB_superfamily	2e-47	159.2
TRINITY_DN7545_c0_g1	PF00249	Myb_dna_bind	Myb-like DNA-binding domain	MYB_superfamily	8.6e-20	70.7
TRINITY_DN7583_c0_g1	PF00249	Myb_dna_bind	Myb-like DNA-binding domain	MYB_superfamily	3.9e-08	33.4
TRINITY_DN16013_c0_g1	PF00249	Myb_dna_bind	Myb-like DNA-binding domain	MYB_superfamily	5.6e-10	39.3
TRINITY_DN16042_c0_g2	PF00249	Myb_dna_bind	Myb-like DNA-binding domain	MYB_superfamily	8e-07	29.2
TRINITY_DN3317_c0_g1	PF00249	Myb_dna_bind	Myb-like DNA-binding domain	MYB_superfamily	1.5e-07	31.5
TRINITY_DN3790_c1_g3	PF00249	Myb_dna_bind	Myb-like DNA-binding domain	MYB_superfamily	1.1e-11	44.8
TRINITY_DN3787_c0_g1	PF00249	Myb_dna_bind	Myb-like DNA-binding domain	MYB_superfamily	4.5e-31	106.8
TRINITY_DN12948_c0_g2	PF00249	Myb_dna_bind	Myb-like DNA-binding domain	MYB_superfamily	3.2e-28	97.7
TRINITY_DN11698_c0_g1	PF00249	Myb_dna_bind	Myb-like DNA-binding domain	MYB_superfamily	6.3e-32	109.5
TRINITY_DN6423_c1_g2	PF00249	Myb_dna_bind	Myb-like DNA-binding domain	MYB_superfamily	8.8e-07	29.1
TRINITY_DN6423_c1_g1	PF00249	Myb_dna_bind	Myb-like DNA-binding domain	MYB_superfamily	6.7e-16	58.3
TRINITY_DN6423_c0_g1	PF00249	Myb_dna_bind	Myb-like DNA-binding domain	MYB_superfamily	6.3e-07	29.5
TRINITY_DN6410_c0_g1	PF00249	Myb_dna_bind	Myb-like DNA-binding domain	MYB_superfamily	7.9e-06	26
TRINITY_DN6410_c0_g2	PF00249	Myb_dna_bind	Myb-like DNA-binding domain	MYB_superfamily	2.8e-06	27.5
TRINITY_DN12318_c0_g1	PF00249	Myb_dna_bind	Myb-like DNA-binding domain	MYB_superfamily	1.6e-24	85.9
TRINITY_DN9736_c0_g1	PF00249	Myb_dna_bind	Myb-like DNA-binding domain	MYB_superfamily	9.4e-28	96.2
TRINITY_DN8122_c0_g1	PF00249	Myb_dna_bind	Myb-like DNA-binding domain	MYB_superfamily	1.5e-27	95.5
TRINITY_DN8122_c0_g3	PF00249	Myb_dna_bind	Myb-like DNA-binding domain	MYB_superfamily	3.2e-14	52.9
TRINITY_DN8780_c2_g1	PF00249	Myb_dna_bind	Myb-like DNA-binding domain	MYB_superfamily	2e-35	120.8
TRINITY_DN3490_c0_g1	PF00249	Myb_dna_bind	Myb-like DNA-binding domain	MYB_superfamily	6.3e-06	26.3
TRINITY_DN3432_c0_g1	PF00249	Myb_dna_bind	Myb-like DNA-binding domain	MYB_superfamily	2.5e-05	24.4
TRINITY_DN2614_c0_g2	PF00170	bZIP_1	bZIP transcription factor	bZIP	4.7e-08	33
TRINITY_DN10801_c0_g1	PF00170	bZIP_1	bZIP transcription factor	bZIP	3.6e-09	36.6
TRINITY_DN6810_c0_g2	PF00170	bZIP_1	bZIP transcription factor	bZIP	1.8e-11	44
TRINITY_DN137_c1_g2	PF00170	bZIP_1	bZIP transcription factor	bZIP	3.3e-13	49.5
TRINITY_DN2705_c0_g1	PF00170	bZIP_1	bZIP transcription factor	bZIP	5.5e-15	55.3
TRINITY_DN3608_c0_g1	PF00170	bZIP_1	bZIP transcription factor	bZIP	1.1e-12	47.9
TRINITY_DN7497_c0_g1	PF00170	bZIP_1	bZIP transcription factor	bZIP	2.2e-13	50.1
TRINITY_DN11726_c0_g2	PF00170	bZIP_1	bZIP transcription factor	bZIP	6.7e-09	35.7
TRINITY_DN4757_c0_g1	PF00170	bZIP_1	bZIP transcription factor	bZIP	2.9e-12	46.5
TRINITY_DN8551_c1_g2	PF00170	bZIP_1	bZIP transcription factor	bZIP	3e-10	40.1
TRINITY_DN16647_c0_g1	PF00170	bZIP_1	bZIP transcription factor	bZIP	2.2e-05	24.5
TRINITY_DN9605_c0_g1	PF00170	bZIP_1	bZIP transcription factor	bZIP	2e-09	37.4
TRINITY_DN4599_c0_g1	PF00170	bZIP_1	bZIP transcription factor	bZIP	8.6e-11	41.8
TRINITY_DN4599_c0_g2	PF00170	bZIP_1	bZIP transcription factor	bZIP	3.3e-06	27.1
TRINITY_DN4104_c0_g2	PF00170	bZIP_1	bZIP transcription factor	bZIP	1.4e-11	44.4
TRINITY_DN15029_c0_g1	PF00170	bZIP_1	bZIP transcription factor	bZIP	5.3e-14	52.1
TRINITY_DN6385_c0_g2	PF00170	bZIP_1	bZIP transcription factor	bZIP	2.9e-08	33.7
TRINITY_DN7846_c0_g1	PF00170	bZIP_1	bZIP transcription factor	bZIP	6.2e-06	26.2
TRINITY_DN2383_c3_g1	PF00170	bZIP_1	bZIP transcription factor	bZIP	3.8e-11	42.9
TRINITY_DN548_c0_g2	PF00170	bZIP_1	bZIP transcription factor	bZIP	0.00082	19.4
TRINITY_DN5145_c1_g3	PF00170	bZIP_1	bZIP transcription factor	bZIP	4.2e-12	46
TRINITY_DN5576_c0_g3	PF00170	bZIP_1	bZIP transcription factor	bZIP	1.2e-05	25.3
TRINITY_DN11379_c0_g1	PF00170	bZIP_1	bZIP transcription factor	bZIP	6.9e-12	45.3
TRINITY_DN2447_c0_g3	PF00170	bZIP_1	bZIP transcription factor	bZIP	5.3e-12	45.7
TRINITY_DN6052_c1_g1	PF00170	bZIP_1	bZIP transcription factor	bZIP	2.3e-14	53.2
TRINITY_DN6052_c0_g1	PF00170	bZIP_1	bZIP transcription factor	bZIP	3.6e-14	52.6
TRINITY_DN5471_c0_g4	PF00170	bZIP_1	bZIP transcription factor	bZIP	5.7e-12	45.6
TRINITY_DN28936_c0_g1	PF00170	bZIP_1	bZIP transcription factor	bZIP	3.3e-08	33.5
TRINITY_DN30063_c0_g1	PF00170	bZIP_1	bZIP transcription factor	bZIP	1.5e-10	41
TRINITY_DN7612_c0_g1	PF00170	bZIP_1	bZIP transcription factor	bZIP	2.4e-08	34
TRINITY_DN7659_c0_g1	PF00170	bZIP_1	bZIP transcription factor	bZIP	3.1e-12	46.4
TRINITY_DN19996_c0_g1	PF00170	bZIP_1	bZIP transcription factor	bZIP	9.8e-12	44.8
TRINITY_DN2603_c0_g1	PF03106	WRKY	WRKY DNA -binding domain	WRKY	9.2e-36	121.9
TRINITY_DN1803_c0_g2	PF03106	WRKY	WRKY DNA -binding domain	WRKY	1.3e-13	50.9
TRINITY_DN1803_c0_g3	PF03106	WRKY	WRKY DNA -binding domain	WRKY	1.9e-24	85.7
TRINITY_DN1503_c0_g1	PF03106	WRKY	WRKY DNA -binding domain	WRKY	6.3e-14	52
TRINITY_DN1311_c0_g1	PF03106	WRKY	WRKY DNA -binding domain	WRKY	9.1e-26	89.9
TRINITY_DN11162_c1_g2	PF03106	WRKY	WRKY DNA -binding domain	WRKY	1.2e-06	28.6
TRINITY_DN6115_c0_g2	PF03106	WRKY	WRKY DNA -binding domain	WRKY	7.8e-13	48.5
TRINITY_DN6153_c0_g1	PF03106	WRKY	WRKY DNA -binding domain	WRKY	1.5e-24	86
TRINITY_DN12724_c0_g1	PF03106	WRKY	WRKY DNA -binding domain	WRKY	1.4e-10	41.3
TRINITY_DN11270_c1_g1	PF03106	WRKY	WRKY DNA -binding domain	WRKY	8.4e-20	70.8
TRINITY_DN11227_c0_g1	PF03106	WRKY	WRKY DNA -binding domain	WRKY	9.1e-25	86.7
TRINITY_DN130_c0_g1	PF03106	WRKY	WRKY DNA -binding domain	WRKY	1.3e-21	76.7
TRINITY_DN922_c0_g2	PF03106	WRKY	WRKY DNA -binding domain	WRKY	2.4e-19	69.4
TRINITY_DN994_c2_g1	PF03106	WRKY	WRKY DNA -binding domain	WRKY	1.8e-18	66.5
TRINITY_DN5384_c0_g2	PF03106	WRKY	WRKY DNA -binding domain	WRKY	1.1e-19	70.4
TRINITY_DN8299_c0_g3	PF03106	WRKY	WRKY DNA -binding domain	WRKY	4.4e-08	33.3
TRINITY_DN17471_c0_g2	PF03106	WRKY	WRKY DNA -binding domain	WRKY	1.8e-24	85.8
TRINITY_DN17471_c0_g3	PF03106	WRKY	WRKY DNA -binding domain	WRKY	8.5e-18	64.4
TRINITY_DN2528_c0_g2	PF03106	WRKY	WRKY DNA -binding domain	WRKY	9.5e-14	51.4
TRINITY_DN20225_c0_g3	PF03106	WRKY	WRKY DNA -binding domain	WRKY	2.1e-26	92
TRINITY_DN19717_c0_g1	PF03106	WRKY	WRKY DNA -binding domain	WRKY	4.5e-28	97.3
TRINITY_DN9134_c0_g1	PF03106	WRKY	WRKY DNA -binding domain	WRKY	8.5e-12	45.2
TRINITY_DN16531_c0_g1	PF03106	WRKY	WRKY DNA -binding domain	WRKY	9.8e-14	51.4
TRINITY_DN5697_c0_g1	PF03106	WRKY	WRKY DNA -binding domain	WRKY	4e-26	91
TRINITY_DN18112_c0_g2	PF03106	WRKY	WRKY DNA -binding domain	WRKY	8.6e-07	29.1
TRINITY_DN18177_c0_g1	PF03106	WRKY	WRKY DNA -binding domain	WRKY	1.1e-19	70.4
TRINITY_DN18177_c0_g2	PF03106	WRKY	WRKY DNA -binding domain	WRKY	3.6e-24	84.8
TRINITY_DN6773_c1_g1	PF03106	WRKY	WRKY DNA -binding domain	WRKY	1.6e-25	89.1
TRINITY_DN12813_c2_g1	PF03106	WRKY	WRKY DNA -binding domain	WRKY	1.2e-26	92.8
TRINITY_DN4451_c0_g2	PF03106	WRKY	WRKY DNA -binding domain	WRKY	7.1e-25	87.1
TRINITY_DN4499_c0_g1	PF03106	WRKY	WRKY DNA -binding domain	WRKY	1.2e-34	118.4
TRINITY_DN24319_c0_g1	PF03106	WRKY	WRKY DNA -binding domain	WRKY	3.6e-26	91.2
TRINITY_DN10427_c0_g1	PF03106	WRKY	WRKY DNA -binding domain	WRKY	2.5e-25	88.5
TRINITY_DN21245_c0_g1	PF03106	WRKY	WRKY DNA -binding domain	WRKY	9e-25	86.7
TRINITY_DN4576_c0_g2	PF03106	WRKY	WRKY DNA -binding domain	WRKY	1.2e-23	83.2
TRINITY_DN8225_c0_g3	PF03106	WRKY	WRKY DNA -binding domain	WRKY	8.1e-34	115.7
TRINITY_DN260_c0_g1	PF03106	WRKY	WRKY DNA -binding domain	WRKY	2.8e-18	66
TRINITY_DN260_c0_g2	PF03106	WRKY	WRKY DNA -binding domain	WRKY	7.4e-50	167.1
TRINITY_DN1655_c0_g1	PF03106	WRKY	WRKY DNA -binding domain	WRKY	5.1e-36	122.7
TRINITY_DN2924_c0_g4	PF03106	WRKY	WRKY DNA -binding domain	WRKY	1.2e-25	89.5
TRINITY_DN5747_c0_g1	PF03106	WRKY	WRKY DNA -binding domain	WRKY	7.9e-20	70.9
TRINITY_DN12514_c0_g1	PF03106	WRKY	WRKY DNA -binding domain	WRKY	1.8e-24	85.8
TRINITY_DN12514_c0_g2	PF03106	WRKY	WRKY DNA -binding domain	WRKY	6.2e-25	87.3
TRINITY_DN15973_c0_g4	PF03106	WRKY	WRKY DNA -binding domain	WRKY	7.8e-23	80.5
TRINITY_DN5472_c0_g1	PF03106	WRKY	WRKY DNA -binding domain	WRKY	1.4e-12	47.7
TRINITY_DN9421_c0_g2	PF03106	WRKY	WRKY DNA -binding domain	WRKY	9.6e-48	160.3
TRINITY_DN5822_c0_g1	PF03106	WRKY	WRKY DNA -binding domain	WRKY	9.6e-24	83.4
TRINITY_DN10969_c1_g1	PF03106	WRKY	WRKY DNA -binding domain	WRKY	4.2e-24	84.6
TRINITY_DN10969_c0_g1	PF03106	WRKY	WRKY DNA -binding domain	WRKY	5.5e-25	87.4
TRINITY_DN13541_c0_g1	PF03106	WRKY	WRKY DNA -binding domain	WRKY	2e-13	50.4
TRINITY_DN22240_c0_g1	PF03106	WRKY	WRKY DNA -binding domain	WRKY	7.4e-24	83.8
TRINITY_DN7678_c0_g1	PF03106	WRKY	WRKY DNA -binding domain	WRKY	6.6e-15	55.1
TRINITY_DN7637_c0_g1	PF03106	WRKY	WRKY DNA -binding domain	WRKY	1.3e-24	86.2
TRINITY_DN10178_c0_g1	PF03106	WRKY	WRKY DNA -binding domain	WRKY	2.2e-23	82.3
TRINITY_DN5053_c0_g2	PF03106	WRKY	WRKY DNA -binding domain	WRKY	1.9e-06	28
TRINITY_DN18737_c0_g1	PF03106	WRKY	WRKY DNA -binding domain	WRKY	6.9e-25	87.1
TRINITY_DN8465_c0_g2	PF03106	WRKY	WRKY DNA -binding domain	WRKY	1.9e-22	79.3
TRINITY_DN8465_c0_g3	PF03106	WRKY	WRKY DNA -binding domain	WRKY	1.1e-23	83.3
TRINITY_DN23939_c0_g1	PF03106	WRKY	WRKY DNA -binding domain	WRKY	5.7e-27	93.8
TRINITY_DN2692_c0_g2	PF03101	FAR1	FAR1 DNA-binding domain	FAR1	2.7e-49	165.8
TRINITY_DN16243_c0_g1	PF03101	FAR1	FAR1 DNA-binding domain	FAR1	0.00053	20.7
TRINITY_DN1576_c0_g2	PF03101	FAR1	FAR1 DNA-binding domain	FAR1	1.1e-30	106.2
TRINITY_DN7877_c0_g2	PF03101	FAR1	FAR1 DNA-binding domain	FAR1	9.5e-25	87.2
TRINITY_DN11877_c0_g1	PF03101	FAR1	FAR1 DNA-binding domain	FAR1	3.2e-06	27.8
TRINITY_DN11289_c0_g1	PF03101	FAR1	FAR1 DNA-binding domain	FAR1	3.4e-16	59.7
TRINITY_DN892_c0_g6	PF03101	FAR1	FAR1 DNA-binding domain	FAR1	6.5e-05	23.6
TRINITY_DN980_c0_g1	PF03101	FAR1	FAR1 DNA-binding domain	FAR1	3.2e-24	85.5
TRINITY_DN6962_c0_g2	PF03101	FAR1	FAR1 DNA-binding domain	FAR1	1.2e-18	67.6
TRINITY_DN3658_c0_g1	PF03101	FAR1	FAR1 DNA-binding domain	FAR1	1.8e-19	70.2
TRINITY_DN23631_c0_g4	PF03101	FAR1	FAR1 DNA-binding domain	FAR1	4e-07	30.7
TRINITY_DN4222_c0_g1	PF03101	FAR1	FAR1 DNA-binding domain	FAR1	1.7e-23	83.1
TRINITY_DN25302_c0_g1	PF03101	FAR1	FAR1 DNA-binding domain	FAR1	3.1e-11	43.8
TRINITY_DN18480_c0_g1	PF03101	FAR1	FAR1 DNA-binding domain	FAR1	1.1e-29	103
TRINITY_DN6353_c0_g1	PF03101	FAR1	FAR1 DNA-binding domain	FAR1	2.4e-34	117.9
TRINITY_DN17903_c0_g1	PF03101	FAR1	FAR1 DNA-binding domain	FAR1	7.6e-30	103.5
TRINITY_DN2260_c0_g1	PF03101	FAR1	FAR1 DNA-binding domain	FAR1	2.6e-29	101.8
TRINITY_DN2070_c0_g1	PF03101	FAR1	FAR1 DNA-binding domain	FAR1	3e-23	82.3
TRINITY_DN1618_c1_g2	PF03101	FAR1	FAR1 DNA-binding domain	FAR1	3.6e-22	78.9
TRINITY_DN1726_c0_g1	PF03101	FAR1	FAR1 DNA-binding domain	FAR1	1.7e-18	67.1
TRINITY_DN3880_c0_g2	PF03101	FAR1	FAR1 DNA-binding domain	FAR1	2.5e-41	140.3
TRINITY_DN3880_c0_g3	PF03101	FAR1	FAR1 DNA-binding domain	FAR1	5.7e-42	142.3
TRINITY_DN20693_c1_g2	PF03101	FAR1	FAR1 DNA-binding domain	FAR1	4.2e-19	69
TRINITY_DN2846_c0_g1	PF03101	FAR1	FAR1 DNA-binding domain	FAR1	1.7e-20	73.6
TRINITY_DN13253_c0_g2	PF03101	FAR1	FAR1 DNA-binding domain	FAR1	4.6e-26	91.4
TRINITY_DN5865_c0_g1	PF03101	FAR1	FAR1 DNA-binding domain	FAR1	4.7e-30	104.2
TRINITY_DN24422_c0_g2	PF03101	FAR1	FAR1 DNA-binding domain	FAR1	2.5e-15	57
TRINITY_DN9327_c0_g2	PF03101	FAR1	FAR1 DNA-binding domain	FAR1	5.8e-05	23.7
TRINITY_DN17186_c0_g1	PF04690	YABBY	YABBY protein	C2C2	1.8e-73	246.6
TRINITY_DN24560_c0_g1	PF04690	YABBY	YABBY protein	C2C2	2.7e-27	96.4
TRINITY_DN18385_c0_g1	PF04690	YABBY	YABBY protein	C2C2	5.8e-68	228.7
TRINITY_DN10871_c0_g1	PF02362	B3	B3 DNA binding domain	B3_superfamily	1.2e-09	37.9
TRINITY_DN6159_c0_g3	PF02362	B3	B3 DNA binding domain	B3_superfamily	4.3e-10	39.4
TRINITY_DN21652_c0_g1	PF02362	B3	B3 DNA binding domain	B3_superfamily	3.7e-12	46
TRINITY_DN16352_c0_g2	PF02362	B3	B3 DNA binding domain	B3_superfamily	1.1e-19	70.2
TRINITY_DN1262_c0_g1	PF02362	B3	B3 DNA binding domain	B3_superfamily	3e-27	94.4
TRINITY_DN9114_c1_g2	PF02362	B3	B3 DNA binding domain	B3_superfamily	5.9e-28	96.7
TRINITY_DN9114_c0_g1	PF02362	B3	B3 DNA binding domain	B3_superfamily	2.1e-29	101.4
TRINITY_DN10492_c0_g1	PF02362	B3	B3 DNA binding domain	B3_superfamily	3e-10	39.9
TRINITY_DN21228_c0_g1	PF02362	B3	B3 DNA binding domain	B3_superfamily	1.5e-11	44.1
TRINITY_DN1_c0_g2	PF02362	B3	B3 DNA binding domain	B3_superfamily	1.8e-29	101.6
TRINITY_DN4165_c0_g1	PF02362	B3	B3 DNA binding domain	B3_superfamily	6.4e-12	45.2
TRINITY_DN12273_c0_g1	PF02362	B3	B3 DNA binding domain	B3_superfamily	2.7e-25	88.2
TRINITY_DN4936_c1_g1	PF02362	B3	B3 DNA binding domain	B3_superfamily	2.7e-08	33.6
TRINITY_DN8240_c0_g1	PF02362	B3	B3 DNA binding domain	B3_superfamily	3.4e-13	49.3
TRINITY_DN1173_c0_g1	PF02362	B3	B3 DNA binding domain	B3_superfamily	1.8e-21	75.9
TRINITY_DN15592_c0_g1	PF02362	B3	B3 DNA binding domain	B3_superfamily	9.7e-23	80
TRINITY_DN2374_c0_g2	PF02362	B3	B3 DNA binding domain	B3_superfamily	9.4e-18	64
TRINITY_DN8029_c0_g2	PF02362	B3	B3 DNA binding domain	B3_superfamily	1.6e-08	34.3
TRINITY_DN4605_c0_g2	PF02362	B3	B3 DNA binding domain	B3_superfamily	2.4e-13	49.9
TRINITY_DN21124_c0_g1	PF02362	B3	B3 DNA binding domain	B3_superfamily	6.5e-16	58.1
TRINITY_DN7651_c0_g3	PF02362	B3	B3 DNA binding domain	B3_superfamily	8.4e-27	93
TRINITY_DN30963_c0_g1	PF02362	B3	B3 DNA binding domain	B3_superfamily	6.8e-07	29.1
TRINITY_DN3133_c0_g1	PF02362	B3	B3 DNA binding domain	B3_superfamily	2.9e-17	62.4
TRINITY_DN3392_c1_g1	PF02362	B3	B3 DNA binding domain	B3_superfamily	3.3e-16	59
TRINITY_DN6496_c0_g1	PF02362	B3	B3 DNA binding domain	B3_superfamily	1.1e-11	44.5
TRINITY_DN3474_c0_g2	PF02362	B3	B3 DNA binding domain	B3_superfamily	4.3e-13	49
TRINITY_DN1819_c0_g1	PF00642	Zf-CCCH	Zinc finger C-x8-C-x5-C-x3-H type (and similar)	C3H	1.2e-05	25.1
TRINITY_DN1910_c0_g2	PF00642	Zf-CCCH	Zinc finger C-x8-C-x5-C-x3-H type (and similar)	C3H	4.4e-25	87
TRINITY_DN1327_c0_g1	PF00642	Zf-CCCH	Zinc finger C-x8-C-x5-C-x3-H type (and similar)	C3H	4e-10	39.4
TRINITY_DN21681_c0_g1	PF00642	Zf-CCCH	Zinc finger C-x8-C-x5-C-x3-H type (and similar)	C3H	2.4e-28	97.5
TRINITY_DN5369_c0_g1	PF00642	Zf-CCCH	Zinc finger C-x8-C-x5-C-x3-H type (and similar)	C3H	2.8e-24	84.5
TRINITY_DN9157_c0_g3	PF00642	Zf-CCCH	Zinc finger C-x8-C-x5-C-x3-H type (and similar)	C3H	1.4e-12	47.2
TRINITY_DN55_c0_g1	PF00642	Zf-CCCH	Zinc finger C-x8-C-x5-C-x3-H type (and similar)	C3H	1e-06	28.5
TRINITY_DN55_c0_g3	PF00642	Zf-CCCH	Zinc finger C-x8-C-x5-C-x3-H type (and similar)	C3H	2.2e-06	27.4
TRINITY_DN15092_c0_g1	PF00642	Zf-CCCH	Zinc finger C-x8-C-x5-C-x3-H type (and similar)	C3H	9.9e-10	38.1
TRINITY_DN7430_c0_g1	PF00642	Zf-CCCH	Zinc finger C-x8-C-x5-C-x3-H type (and similar)	C3H	0.00026	20.8
TRINITY_DN2234_c0_g1	PF00642	Zf-CCCH	Zinc finger C-x8-C-x5-C-x3-H type (and similar)	C3H	9.5e-34	114.7
TRINITY_DN1623_c0_g1	PF00642	Zf-CCCH	Zinc finger C-x8-C-x5-C-x3-H type (and similar)	C3H	1.7e-07	31
TRINITY_DN440_c0_g1	PF00642	Zf-CCCH	Zinc finger C-x8-C-x5-C-x3-H type (and similar)	C3H	3.9e-15	55.3
TRINITY_DN5433_c0_g1	PF00642	Zf-CCCH	Zinc finger C-x8-C-x5-C-x3-H type (and similar)	C3H	2.4e-31	107
TRINITY_DN5459_c0_g1	PF00642	Zf-CCCH	Zinc finger C-x8-C-x5-C-x3-H type (and similar)	C3H	8e-22	76.7
TRINITY_DN4624_c0_g1	PF00642	Zf-CCCH	Zinc finger C-x8-C-x5-C-x3-H type (and similar)	C3H	2.6e-08	33.6
TRINITY_DN24751_c0_g1	PF00642	Zf-CCCH	Zinc finger C-x8-C-x5-C-x3-H type (and similar)	C3H	7.3e-11	41.7
TRINITY_DN7537_c0_g1	PF00642	Zf-CCCH	Zinc finger C-x8-C-x5-C-x3-H type (and similar)	C3H	7.3e-07	29
TRINITY_DN3750_c0_g1	PF00642	Zf-CCCH	Zinc finger C-x8-C-x5-C-x3-H type (and similar)	C3H	2.5e-06	27.3
TRINITY_DN14314_c0_g1	PF00642	Zf-CCCH	Zinc finger C-x8-C-x5-C-x3-H type (and similar)	C3H	1.9e-17	62.7
TRINITY_DN9777_c0_g1	PF00642	Zf-CCCH	Zinc finger C-x8-C-x5-C-x3-H type (and similar)	C3H	1.4e-17	63.1
TRINITY_DN9777_c0_g3	PF00642	Zf-CCCH	Zinc finger C-x8-C-x5-C-x3-H type (and similar)	C3H	1e-16	60.4
TRINITY_DN1816_c0_g1	PF06217	GAGA_bind	GAGA binding protein-like family	BBR-BPC	8e-89	298.9
TRINITY_DN6500_c0_g1	PF06217	GAGA_bind	GAGA binding protein-like family	BBR-BPC	5e-111	371.8
TRINITY_DN1200_c0_g1	PF06217	GAGA_bind	GAGA binding protein-like family	BBR-BPC	4.4e-91	306.3
TRINITY_DN6383_c0_g2	PF06217	GAGA_bind	GAGA binding protein-like family	BBR-BPC	3.8e-94	316.3
TRINITY_DN5223_c0_g1	PF06217	GAGA_bind	GAGA binding protein-like family	BBR-BPC	4e-107	358.9
TRINITY_DN405_c0_g1	PF06217	GAGA_bind	GAGA binding protein-like family	BBR-BPC	4.5e-102	342.4
TRINITY_DN12937_c0_g2	PF06217	GAGA_bind	GAGA binding protein-like family	BBR-BPC	3e-86	290.4
TRINITY_DN27258_c0_g1	PF00320	GATA-zf	GATA zinc finger	C2C2	1.4e-15	56.6
TRINITY_DN144_c1_g1	PF00320	GATA-zf	GATA zinc finger	C2C2	4.1e-15	55.1
TRINITY_DN4218_c0_g1	PF00320	GATA-zf	GATA zinc finger	C2C2	7.3e-18	63.9
TRINITY_DN3137_c0_g3	PF00320	GATA-zf	GATA zinc finger	C2C2	1.5e-15	56.5
TRINITY_DN356_c1_g1	PF00320	GATA-zf	GATA zinc finger	C2C2	5.6e-05	22.7
TRINITY_DN5744_c0_g1	PF00320	GATA-zf	GATA zinc finger	C2C2	2.8e-18	65.3
TRINITY_DN15827_c0_g2	PF00320	GATA-zf	GATA zinc finger	C2C2	4.6e-17	61.4
TRINITY_DN26004_c0_g1	PF00320	GATA-zf	GATA zinc finger	C2C2	3.8e-17	61.6
TRINITY_DN5111_c0_g2	PF00320	GATA-zf	GATA zinc finger	C2C2	6e-16	57.8
TRINITY_DN5555_c0_g2	PF00320	GATA-zf	GATA zinc finger	C2C2	1.4e-14	53.4
TRINITY_DN10537_c0_g2	PF00320	GATA-zf	GATA zinc finger	C2C2	7.1e-17	60.7
TRINITY_DN5473_c0_g1	PF00320	GATA-zf	GATA zinc finger	C2C2	5.9e-11	41.8
TRINITY_DN21038_c0_g2	PF00320	GATA-zf	GATA zinc finger	C2C2	7.1e-16	57.5
TRINITY_DN1572_c0_g2	PF00046	homeobox	Homeodomain	LBD (AS2/LOB)	3.8e-18	65.1
TRINITY_DN10848_c1_g2	PF00046	homeobox	Homeodomain	LBD (AS2/LOB)	1.2e-11	44.3
TRINITY_DN24180_c0_g1	PF00046	homeobox	Homeodomain	LBD (AS2/LOB)	2.6e-16	59.2
TRINITY_DN6139_c0_g1	PF00046	homeobox	Homeodomain	LBD (AS2/LOB)	6.4e-18	64.4
TRINITY_DN21548_c0_g1	PF00046	homeobox	Homeodomain	LBD (AS2/LOB)	2.4e-18	65.7
TRINITY_DN7176_c0_g1	PF00046	homeobox	Homeodomain	LBD (AS2/LOB)	1.3e-16	60.2
TRINITY_DN7115_c0_g1	PF00046	homeobox	Homeodomain	LBD (AS2/LOB)	3.8e-18	65.1
TRINITY_DN13720_c0_g4	PF00046	homeobox	Homeodomain	LBD (AS2/LOB)	1.3e-19	69.8
TRINITY_DN13708_c0_g1	PF00046	homeobox	Homeodomain	LBD (AS2/LOB)	2.4e-15	56.1
TRINITY_DN605_c0_g1	PF00046	homeobox	Homeodomain	LBD (AS2/LOB)	3.2e-15	55.7
TRINITY_DN28509_c0_g1	PF00046	homeobox	Homeodomain	LBD (AS2/LOB)	3.6e-14	52.4
TRINITY_DN3147_c0_g2	PF00046	homeobox	Homeodomain	LBD (AS2/LOB)	4.1e-17	61.8
TRINITY_DN21912_c0_g1	PF00046	homeobox	Homeodomain	LBD (AS2/LOB)	0.00046	20
TRINITY_DN5662_c0_g2	PF00046	homeobox	Homeodomain	LBD (AS2/LOB)	4e-15	55.4
TRINITY_DN8305_c0_g2	PF00046	homeobox	Homeodomain	LBD (AS2/LOB)	3.3e-17	62.1
TRINITY_DN23007_c0_g2	PF00046	homeobox	Homeodomain	LBD (AS2/LOB)	1e-12	47.7
TRINITY_DN9288_c1_g1	PF00046	homeobox	Homeodomain	LBD (AS2/LOB)	4e-20	71.4
TRINITY_DN7275_c0_g1	PF00046	homeobox	Homeodomain	LBD (AS2/LOB)	2.3e-17	62.6
TRINITY_DN7934_c0_g1	PF00046	homeobox	Homeodomain	LBD (AS2/LOB)	2.9e-18	65.5
TRINITY_DN7930_c0_g1	PF00046	homeobox	Homeodomain	LBD (AS2/LOB)	2e-13	50
TRINITY_DN14702_c0_g1	PF00046	homeobox	Homeodomain	LBD (AS2/LOB)	1.1e-16	60.5
TRINITY_DN18315_c0_g1	PF00046	homeobox	Homeodomain	LBD (AS2/LOB)	3.1e-18	65.4
TRINITY_DN8256_c0_g1	PF00046	homeobox	Homeodomain	LBD (AS2/LOB)	9.3e-16	57.5
TRINITY_DN2268_c0_g3	PF00046	homeobox	Homeodomain	LBD (AS2/LOB)	1.1e-15	57.2
TRINITY_DN5513_c0_g1	PF00046	homeobox	Homeodomain	LBD (AS2/LOB)	8.6e-18	64
TRINITY_DN11341_c0_g3	PF00046	homeobox	Homeodomain	LBD (AS2/LOB)	5.4e-17	61.4
TRINITY_DN438_c0_g2	PF00046	homeobox	Homeodomain	LBD (AS2/LOB)	2.1e-19	69.1
TRINITY_DN448_c0_g2	PF00046	homeobox	Homeodomain	LBD (AS2/LOB)	6.9e-09	35.5
TRINITY_DN10172_c0_g1	PF00046	homeobox	Homeodomain	LBD (AS2/LOB)	5.6e-15	55
TRINITY_DN10172_c0_g2	PF00046	homeobox	Homeodomain	LBD (AS2/LOB)	2.2e-15	56.3
TRINITY_DN15761_c0_g1	PF00046	homeobox	Homeodomain	LBD (AS2/LOB)	8.4e-05	22.4
TRINITY_DN6438_c0_g1	PF00046	homeobox	Homeodomain	LBD (AS2/LOB)	6.1e-18	64.4
TRINITY_DN8733_c1_g2	PF00046	homeobox	Homeodomain	LBD (AS2/LOB)	1.5e-10	40.8
TRINITY_DN8709_c0_g2	PF00046	homeobox	Homeodomain	LBD (AS2/LOB)	7.6e-17	60.9
TRINITY_DN1353_c0_g1	PF03514	GRAS	GRAS domain family	GRAS	1.8e-05	23.9
TRINITY_DN1353_c0_g2	PF03514	GRAS	GRAS domain family	GRAS	1.3e-39	136.2
TRINITY_DN19147_c0_g1	PF03514	GRAS	GRAS domain family	GRAS	9.5e-134	446.1
TRINITY_DN19147_c0_g3	PF03514	GRAS	GRAS domain family	GRAS	6.9e-135	449.8
TRINITY_DN11907_c0_g1	PF03514	GRAS	GRAS domain family	GRAS	4.8e-135	450.3
TRINITY_DN30691_c0_g1	PF03514	GRAS	GRAS domain family	GRAS	7.4e-79	265.4
TRINITY_DN9059_c0_g1	PF03514	GRAS	GRAS domain family	GRAS	1.6e-124	415.7
TRINITY_DN9071_c0_g1	PF03514	GRAS	GRAS domain family	GRAS	1.7e-130	435.4
TRINITY_DN11270_c0_g1	PF03514	GRAS	GRAS domain family	GRAS	1.9e-92	310.1
TRINITY_DN11270_c0_g2	PF03514	GRAS	GRAS domain family	GRAS	2.4e-98	329.6
TRINITY_DN16310_c0_g1	PF03514	GRAS	GRAS domain family	GRAS	2.5e-110	369
TRINITY_DN5380_c0_g1	PF03514	GRAS	GRAS domain family	GRAS	7.2e-113	377.4
TRINITY_DN3679_c0_g4	PF03514	GRAS	GRAS domain family	GRAS	1.2e-110	370
TRINITY_DN7193_c0_g1	PF03514	GRAS	GRAS domain family	GRAS	5.9e-139	463.2
TRINITY_DN4290_c0_g2	PF03514	GRAS	GRAS domain family	GRAS	3.6e-131	437.6
TRINITY_DN7348_c1_g1	PF03514	GRAS	GRAS domain family	GRAS	1.1e-123	413
TRINITY_DN9917_c0_g1	PF03514	GRAS	GRAS domain family	GRAS	1.3e-114	383.1
TRINITY_DN24637_c0_g2	PF03514	GRAS	GRAS domain family	GRAS	3.1e-94	316
TRINITY_DN15261_c0_g1	PF03514	GRAS	GRAS domain family	GRAS	5.6e-113	377.7
TRINITY_DN16527_c1_g2	PF03514	GRAS	GRAS domain family	GRAS	1.6e-20	73.5
TRINITY_DN16527_c1_g1	PF03514	GRAS	GRAS domain family	GRAS	1.9e-66	224.6
TRINITY_DN6225_c0_g3	PF03514	GRAS	GRAS domain family	GRAS	4.7e-123	410.9
TRINITY_DN8324_c0_g2	PF03514	GRAS	GRAS domain family	GRAS	1.7e-124	415.6
TRINITY_DN25651_c0_g4	PF03514	GRAS	GRAS domain family	GRAS	3e-73	246.9
TRINITY_DN21234_c0_g1	PF03514	GRAS	GRAS domain family	GRAS	1.6e-17	63.6
TRINITY_DN10260_c0_g2	PF03514	GRAS	GRAS domain family	GRAS	7.9e-113	377.2
TRINITY_DN4582_c0_g6	PF03514	GRAS	GRAS domain family	GRAS	9.3e-108	360.5
TRINITY_DN3084_c1_g1	PF03514	GRAS	GRAS domain family	GRAS	1.2e-101	340.5
TRINITY_DN3084_c0_g1	PF03514	GRAS	GRAS domain family	GRAS	3.2e-98	329.1
TRINITY_DN16732_c0_g1	PF03514	GRAS	GRAS domain family	GRAS	4.8e-23	81.7
TRINITY_DN10609_c0_g2	PF03514	GRAS	GRAS domain family	GRAS	5.9e-128	427
TRINITY_DN5783_c0_g1	PF03514	GRAS	GRAS domain family	GRAS	3.7e-135	450.7
TRINITY_DN1757_c0_g3	PF03514	GRAS	GRAS domain family	GRAS	6.7e-111	370.9
TRINITY_DN10782_c1_g1	PF03514	GRAS	GRAS domain family	GRAS	1e-71	241.9
TRINITY_DN5161_c0_g1	PF03514	GRAS	GRAS domain family	GRAS	8.2e-109	364
TRINITY_DN11371_c0_g1	PF03514	GRAS	GRAS domain family	GRAS	8.9e-111	370.5
TRINITY_DN11359_c0_g1	PF03514	GRAS	GRAS domain family	GRAS	8.7e-91	304.7
TRINITY_DN8049_c0_g3	PF03514	GRAS	GRAS domain family	GRAS	4.2e-116	388
TRINITY_DN23864_c0_g1	PF03514	GRAS	GRAS domain family	GRAS	2.2e-131	438.3
TRINITY_DN5248_c0_g3	PF03514	GRAS	GRAS domain family	GRAS	1.1e-85	287.9
TRINITY_DN30819_c0_g1	PF03514	GRAS	GRAS domain family	GRAS	1.9e-121	405.6
TRINITY_DN7690_c0_g1	PF03514	GRAS	GRAS domain family	GRAS	3.1e-52	177.8
TRINITY_DN14089_c0_g2	PF03514	GRAS	GRAS domain family	GRAS	3.6e-135	450.7
TRINITY_DN8186_c1_g1	PF03514	GRAS	GRAS domain family	GRAS	1.4e-105	353.4
TRINITY_DN10874_c0_g1	PF02701	Zf-Dof	Dof domain, zinc finger	C2C2	6.2e-22	77.5
TRINITY_DN11156_c0_g1	PF02701	Zf-Dof	Dof domain, zinc finger	C2C2	2.9e-31	107.4
TRINITY_DN11840_c0_g4	PF02701	Zf-Dof	Dof domain, zinc finger	C2C2	1.7e-32	111.3
TRINITY_DN939_c0_g5	PF02701	Zf-Dof	Dof domain, zinc finger	C2C2	6.2e-33	112.8
TRINITY_DN5957_c0_g1	PF02701	Zf-Dof	Dof domain, zinc finger	C2C2	1.4e-32	111.7
TRINITY_DN29968_c0_g1	PF02701	Zf-Dof	Dof domain, zinc finger	C2C2	2.1e-32	111.1
TRINITY_DN7282_c0_g1	PF02701	Zf-Dof	Dof domain, zinc finger	C2C2	1.6e-33	114.7
TRINITY_DN373_c0_g1	PF02701	Zf-Dof	Dof domain, zinc finger	C2C2	1.5e-32	111.6
TRINITY_DN373_c1_g3	PF02701	Zf-Dof	Dof domain, zinc finger	C2C2	1.7e-33	114.5
TRINITY_DN373_c1_g2	PF02701	Zf-Dof	Dof domain, zinc finger	C2C2	5e-33	113.1
TRINITY_DN373_c1_g5	PF02701	Zf-Dof	Dof domain, zinc finger	C2C2	5e-33	113.1
TRINITY_DN373_c1_g4	PF02701	Zf-Dof	Dof domain, zinc finger	C2C2	3.3e-32	110.5
TRINITY_DN10762_c0_g1	PF02701	Zf-Dof	Dof domain, zinc finger	C2C2	2.4e-33	114.1
TRINITY_DN10762_c0_g2	PF02701	Zf-Dof	Dof domain, zinc finger	C2C2	1.3e-23	83
TRINITY_DN2156_c0_g1	PF02701	Zf-Dof	Dof domain, zinc finger	C2C2	2.5e-32	110.9
TRINITY_DN11330_c0_g1	PF02701	Zf-Dof	Dof domain, zinc finger	C2C2	1.9e-31	108
TRINITY_DN19367_c0_g3	PF02701	Zf-Dof	Dof domain, zinc finger	C2C2	8.9e-34	115.5
TRINITY_DN7051_c0_g3	PF02701	Zf-Dof	Dof domain, zinc finger	C2C2	1.3e-32	111.7
TRINITY_DN1425_c2_g2	PF02701	Zf-Dof	Dof domain, zinc finger	C2C2	3.8e-32	110.3
TRINITY_DN1425_c0_g1	PF02701	Zf-Dof	Dof domain, zinc finger	C2C2	3.8e-33	113.5
TRINITY_DN1425_c0_g2	PF02701	Zf-Dof	Dof domain, zinc finger	C2C2	6.6e-34	115.9
TRINITY_DN4308_c1_g1	PF02701	Zf-Dof	Dof domain, zinc finger	C2C2	1.8e-32	111.3
TRINITY_DN25835_c0_g1	PF02701	Zf-Dof	Dof domain, zinc finger	C2C2	3.4e-33	113.6
TRINITY_DN13107_c0_g1	PF02701	Zf-Dof	Dof domain, zinc finger	C2C2	9.4e-33	112.2
TRINITY_DN17394_c0_g1	PF02701	Zf-Dof	Dof domain, zinc finger	C2C2	1.4e-33	114.9
TRINITY_DN3355_c0_g1	PF02701	Zf-Dof	Dof domain, zinc finger	C2C2	4.3e-32	110.1
TRINITY_DN12380_c1_g3	PF02701	Zf-Dof	Dof domain, zinc finger	C2C2	8e-34	115.6
TRINITY_DN11156_c0_g2	PF00643	zf-B_box	B-box zinc finger	C2C2	7.5e-15	54.8
TRINITY_DN961_c0_g2	PF00643	zf-B_box	B-box zinc finger	C2C2	4.4e-06	26.8
TRINITY_DN6987_c0_g2	PF00643	zf-B_box	B-box zinc finger	C2C2	5.4e-07	29.7
TRINITY_DN691_c0_g1	PF00643	zf-B_box	B-box zinc finger	C2C2	0.00017	21.7
TRINITY_DN7357_c0_g1	PF00643	zf-B_box	B-box zinc finger	C2C2	1.5e-08	34.7
TRINITY_DN11747_c1_g1	PF00643	zf-B_box	B-box zinc finger	C2C2	3.8e-09	36.6
TRINITY_DN3881_c0_g1	PF00643	zf-B_box	B-box zinc finger	C2C2	2.2e-12	46.9
TRINITY_DN10210_c0_g2	PF00643	zf-B_box	B-box zinc finger	C2C2	4.4e-07	30
TRINITY_DN4538_c0_g2	PF00643	zf-B_box	B-box zinc finger	C2C2	0.00022	21.3
TRINITY_DN358_c0_g1	PF00643	zf-B_box	B-box zinc finger	C2C2	1.4e-06	28.4
TRINITY_DN358_c0_g2	PF00643	zf-B_box	B-box zinc finger	C2C2	2.1e-05	24.6
TRINITY_DN5782_c0_g1	PF00643	zf-B_box	B-box zinc finger	C2C2	9.2e-07	28.9
TRINITY_DN11027_c0_g1	PF00643	zf-B_box	B-box zinc finger	C2C2	6.3e-05	23.1
TRINITY_DN8024_c0_g2	PF00643	zf-B_box	B-box zinc finger	C2C2	6.9e-12	45.3
TRINITY_DN8024_c0_g3	PF00643	zf-B_box	B-box zinc finger	C2C2	1.2e-05	25.4
TRINITY_DN9454_c0_g1	PF00643	zf-B_box	B-box zinc finger	C2C2	5.4e-13	48.9
TRINITY_DN9454_c1_g3	PF00643	zf-B_box	B-box zinc finger	C2C2	2.7e-09	37.1
TRINITY_DN9454_c1_g2	PF00643	zf-B_box	B-box zinc finger	C2C2	3e-13	49.7
TRINITY_DN9454_c1_g4	PF00643	zf-B_box	B-box zinc finger	C2C2	2.3e-08	34.1
TRINITY_DN3199_c1_g1	PF00643	zf-B_box	B-box zinc finger	C2C2	9.9e-05	22.4
TRINITY_DN23977_c0_g2	PF00643	zf-B_box	B-box zinc finger	C2C2	0.00013	22
TRINITY_DN31107_c0_g1	PF00643	zf-B_box	B-box zinc finger	C2C2	7.3e-05	22.9
TRINITY_DN3443_c0_g2	PF00643	zf-B_box	B-box zinc finger	C2C2	0.00071	19.7
TRINITY_DN11195_c0_g1	PF02042	RWP-RK	RWP-RK domain	Nin-like	6.6e-26	90.1
TRINITY_DN4797_c0_g1	PF02042	RWP-RK	RWP-RK domain	Nin-like	3.1e-21	75.1
TRINITY_DN7461_c0_g1	PF02042	RWP-RK	RWP-RK domain	Nin-like	2.2e-26	91.6
TRINITY_DN767_c0_g1	PF02042	RWP-RK	RWP-RK domain	Nin-like	9.5e-14	51.2
TRINITY_DN3700_c0_g1	PF02042	RWP-RK	RWP-RK domain	Nin-like	2.2e-24	85.2
TRINITY_DN3700_c0_g2	PF02042	RWP-RK	RWP-RK domain	Nin-like	5.1e-25	87.2
TRINITY_DN8466_c0_g2	PF02042	RWP-RK	RWP-RK domain	Nin-like	3.2e-14	52.7
TRINITY_DN5018_c0_g2	PF06943	Zf-LSD1	LSD1 zinc finger	C2C2	5.4e-14	51.7
TRINITY_DN11349_c0_g1	PF06943	Zf-LSD1	LSD1 zinc finger	C2C2	1.5e-26	91.9
TRINITY_DN6156_c0_g1	PF00096	zf-C2H2	Zinc finger, C2H2 type	C2H2	9.1e-17	60.5
TRINITY_DN19107_c0_g1	PF00096	zf-C2H2	Zinc finger, C2H2 type	C2H2	0.0001	22.6
TRINITY_DN21702_c0_g1	PF00096	zf-C2H2	Zinc finger, C2H2 type	C2H2	0.00029	21.1
TRINITY_DN26329_c0_g3	PF00096	zf-C2H2	Zinc finger, C2H2 type	C2H2	6.1e-05	23.3
TRINITY_DN4072_c0_g1	PF00096	zf-C2H2	Zinc finger, C2H2 type	C2H2	0.00079	19.8
TRINITY_DN20281_c2_g1	PF00096	zf-C2H2	Zinc finger, C2H2 type	C2H2	8.9e-13	48
TRINITY_DN19743_c0_g1	PF00096	zf-C2H2	Zinc finger, C2H2 type	C2H2	2.9e-11	43.2
TRINITY_DN4716_c0_g3	PF00096	zf-C2H2	Zinc finger, C2H2 type	C2H2	0.00024	21.4
TRINITY_DN10280_c0_g2	PF00096	zf-C2H2	Zinc finger, C2H2 type	C2H2	2.3e-06	27.8
TRINITY_DN7723_c1_g1	PF00096	zf-C2H2	Zinc finger, C2H2 type	C2H2	8.5e-06	26
TRINITY_DN2129_c1_g1	PF00096	zf-C2H2	Zinc finger, C2H2 type	C2H2	1.2e-06	28.7
TRINITY_DN8046_c0_g2	PF00096	zf-C2H2	Zinc finger, C2H2 type	C2H2	3.4e-07	30.4
TRINITY_DN30991_c0_g1	PF00096	zf-C2H2	Zinc finger, C2H2 type	C2H2	5.1e-19	67.6
TRINITY_DN12394_c0_g1	PF00096	zf-C2H2	Zinc finger, C2H2 type	C2H2	6.2e-11	42.2
TRINITY_DN6872_c0_g2	PF00447	HSF_dna_bind	HSF-type DNA-binding	HSF	3.2e-32	111
TRINITY_DN18094_c0_g1	PF00447	HSF_dna_bind	HSF-type DNA-binding	HSF	7.2e-33	113.1
TRINITY_DN1215_c0_g1	PF00447	HSF_dna_bind	HSF-type DNA-binding	HSF	7.9e-32	109.8
TRINITY_DN15419_c0_g1	PF00447	HSF_dna_bind	HSF-type DNA-binding	HSF	5.5e-32	110.3
TRINITY_DN18901_c0_g1	PF00447	HSF_dna_bind	HSF-type DNA-binding	HSF	3.7e-32	110.8
TRINITY_DN9631_c0_g2	PF00447	HSF_dna_bind	HSF-type DNA-binding	HSF	5.3e-33	113.5
TRINITY_DN6686_c1_g1	PF00447	HSF_dna_bind	HSF-type DNA-binding	HSF	1.5e-19	70.4
TRINITY_DN4467_c1_g1	PF00447	HSF_dna_bind	HSF-type DNA-binding	HSF	2.8e-32	111.2
TRINITY_DN7234_c0_g2	PF00447	HSF_dna_bind	HSF-type DNA-binding	HSF	5.2e-28	97.5
TRINITY_DN310_c0_g1	PF00447	HSF_dna_bind	HSF-type DNA-binding	HSF	2.4e-26	92.2
TRINITY_DN20065_c0_g1	PF00447	HSF_dna_bind	HSF-type DNA-binding	HSF	1.2e-28	99.6
TRINITY_DN14084_c0_g1	PF00447	HSF_dna_bind	HSF-type DNA-binding	HSF	9.1e-31	106.4
TRINITY_DN17983_c0_g2	PF00447	HSF_dna_bind	HSF-type DNA-binding	HSF	9.8e-26	90.2
TRINITY_DN12712_c0_g1	PF04504	DUF573	Protein of unknown function, DUF573	GeBP	2.3e-25	89.1
TRINITY_DN4895_c0_g1	PF04504	DUF573	Protein of unknown function, DUF573	GeBP	2.6e-34	117.8
TRINITY_DN13246_c2_g1	PF04504	DUF573	Protein of unknown function, DUF573	GeBP	5.4e-33	113.5
TRINITY_DN9357_c1_g1	PF04504	DUF573	Protein of unknown function, DUF573	GeBP	1.9e-27	95.8
TRINITY_DN12722_c0_g1	PF08879	WRC	WRC	GRF	1.1e-20	73
TRINITY_DN7855_c0_g1	PF08879	WRC	WRC	GRF	2.3e-22	78.4
TRINITY_DN9125_c0_g1	PF08879	WRC	WRC	GRF	3.7e-21	74.6
TRINITY_DN4769_c0_g1	PF08879	WRC	WRC	GRF	7.2e-22	76.8
TRINITY_DN10289_c0_g1	PF08879	WRC	WRC	GRF	1.1e-16	60.2
TRINITY_DN8299_c0_g2	PF08879	WRC	WRC	GRF	9.7e-22	76.4
TRINITY_DN8977_c0_g1	PF08879	WRC	WRC	GRF	3e-12	46
TRINITY_DN10118_c0_g1	PF08879	WRC	WRC	GRF	2.9e-19	68.5
TRINITY_DN10151_c0_g1	PF08879	WRC	WRC	GRF	3.5e-17	61.9
TRINITY_DN14487_c0_g2	PF08744	NOZZLE	Plant transcription factor NOZZLE	NZZ/SPL	0.00034	20.3
TRINITY_DN9884_c0_g1	PF08744	NOZZLE	Plant transcription factor NOZZLE	NZZ/SPL	5.7e-05	22.8
TRINITY_DN9254_c0_g1	PF03859	CG1	CG-1 domain	CAMTA	1.2e-44	150.8
TRINITY_DN3247_c0_g1	PF03859	CG1	CG-1 domain	CAMTA	2.7e-37	127.1
TRINITY_DN7861_c0_g1	PF03638	TCR	Tesmin/TSO1-like CXC domain, cysteine-rich domain	CPP	3.1e-23	81.8
TRINITY_DN6508_c0_g1	PF03638	TCR	Tesmin/TSO1-like CXC domain, cysteine-rich domain	CPP	6.9e-25	87.1
TRINITY_DN4062_c0_g1	PF03638	TCR	Tesmin/TSO1-like CXC domain, cysteine-rich domain	CPP	3e-25	88.3
TRINITY_DN1723_c0_g1	PF03638	TCR	Tesmin/TSO1-like CXC domain, cysteine-rich domain	CPP	3.3e-22	78.5
TRINITY_DN5525_c0_g1	PF03638	TCR	Tesmin/TSO1-like CXC domain, cysteine-rich domain	CPP	1.9e-22	79.3
TRINITY_DN11993_c0_g1	PF04770	ZF-HD_dimer	ZF-HD protein dimerisation region	ZF-HD	3.2e-20	72.3
TRINITY_DN17616_c0_g1	PF04770	ZF-HD_dimer	ZF-HD protein dimerisation region	ZF-HD	1.8e-28	98.6
TRINITY_DN4711_c0_g5	PF04770	ZF-HD_dimer	ZF-HD protein dimerisation region	ZF-HD	2.8e-28	98
TRINITY_DN6317_c0_g5	PF04770	ZF-HD_dimer	ZF-HD protein dimerisation region	ZF-HD	7.3e-30	103.1
TRINITY_DN6317_c0_g1	PF04770	ZF-HD_dimer	ZF-HD protein dimerisation region	ZF-HD	1.4e-29	102.3
TRINITY_DN12013_c0_g1	PF04770	ZF-HD_dimer	ZF-HD protein dimerisation region	ZF-HD	2e-25	88.9
TRINITY_DN13222_c0_g3	PF04770	ZF-HD_dimer	ZF-HD protein dimerisation region	ZF-HD	3.9e-29	100.8
TRINITY_DN15785_c2_g1	PF04770	ZF-HD_dimer	ZF-HD protein dimerisation region	ZF-HD	2.2e-28	98.4
TRINITY_DN12664_c0_g1	PF04770	ZF-HD_dimer	ZF-HD protein dimerisation region	ZF-HD	1.2e-07	32
TRINITY_DN14944_c0_g1	PF04770	ZF-HD_dimer	ZF-HD protein dimerisation region	ZF-HD	2.9e-18	66
TRINITY_DN3416_c0_g1	PF04770	ZF-HD_dimer	ZF-HD protein dimerisation region	ZF-HD	1.5e-28	99
TRINITY_DN11839_c0_g1	PF01422	Zf-NF-X1	NF-X1 type zinc finger	NF-X1	6.2e-13	48.5
TRINITY_DN891_c0_g1	PF05142	DUF702	Domain of unknown function (DUF702)	SRS	1.7e-32	113
TRINITY_DN1241_c1_g1	PF05142	DUF702	Domain of unknown function (DUF702)	SRS	1.7e-54	184.4
TRINITY_DN4736_c0_g1	PF05142	DUF702	Domain of unknown function (DUF702)	SRS	3.5e-56	189.9
TRINITY_DN10726_c0_g1	PF05142	DUF702	Domain of unknown function (DUF702)	SRS	9e-58	195.1
TRINITY_DN4378_c0_g1	PF05142	DUF702	Domain of unknown function (DUF702)	SRS	1.8e-64	216.9
TRINITY_DN4378_c0_g2	PF05142	DUF702	Domain of unknown function (DUF702)	SRS	1.1e-63	214.3
TRINITY_DN4378_c0_g3	PF05142	DUF702	Domain of unknown function (DUF702)	SRS	5.5e-23	82.2
TRINITY_DN20198_c0_g1	PF03634	TCP	TCP family transcription factor	TCP	1.3e-31	110.3
TRINITY_DN20198_c0_g3	PF03634	TCP	TCP family transcription factor	TCP	1e-32	113.9
TRINITY_DN16906_c0_g1	PF03634	TCP	TCP family transcription factor	TCP	1e-33	117.1
TRINITY_DN13709_c0_g4	PF03634	TCP	TCP family transcription factor	TCP	2.3e-31	109.5
TRINITY_DN1224_c1_g1	PF03634	TCP	TCP family transcription factor	TCP	2.1e-40	138.8
TRINITY_DN37_c0_g1	PF03634	TCP	TCP family transcription factor	TCP	6.4e-37	127.5
TRINITY_DN253_c0_g2	PF03634	TCP	TCP family transcription factor	TCP	1.6e-27	97
TRINITY_DN25537_c1_g2	PF03634	TCP	TCP family transcription factor	TCP	5.5e-28	98.5
TRINITY_DN25537_c0_g1	PF03634	TCP	TCP family transcription factor	TCP	6.2e-26	91.8
TRINITY_DN11056_c0_g1	PF03634	TCP	TCP family transcription factor	TCP	6.5e-35	121
TRINITY_DN6080_c0_g1	PF03634	TCP	TCP family transcription factor	TCP	2.5e-36	125.6
TRINITY_DN2826_c0_g1	PF03634	TCP	TCP family transcription factor	TCP	2e-45	155.2
TRINITY_DN4376_c0_g4	PF03634	TCP	TCP family transcription factor	TCP	3.9e-40	137.9
TRINITY_DN4376_c0_g3	PF03634	TCP	TCP family transcription factor	TCP	6.6e-42	143.7
TRINITY_DN14075_c0_g4	PF03634	TCP	TCP family transcription factor	TCP	3.4e-38	131.7
TRINITY_DN14075_c0_g5	PF03634	TCP	TCP family transcription factor	TCP	1.6e-37	129.5
TRINITY_DN14075_c0_g7	PF03634	TCP	TCP family transcription factor	TCP	1.3e-41	142.8
TRINITY_DN14075_c0_g1	PF03634	TCP	TCP family transcription factor	TCP	2.2e-31	109.6
TRINITY_DN14075_c0_g3	PF03634	TCP	TCP family transcription factor	TCP	3.1e-38	131.8
TRINITY_DN7501_c0_g1	PF03634	TCP	TCP family transcription factor	TCP	2.6e-25	89.8
TRINITY_DN13874_c0_g1	PF03634	TCP	TCP family transcription factor	TCP	2.6e-28	99.6
TRINITY_DN5952_c0_g1	PF02045	CBFB_NFYA	CCAAT-binding transcription factor (CBF-B/NF-YA) subunit B	NF-Y	4.7e-27	94.4
TRINITY_DN9933_c0_g1	PF02045	CBFB_NFYA	CCAAT-binding transcription factor (CBF-B/NF-YA) subunit B	NF-Y	3.6e-22	78.7
TRINITY_DN4842_c0_g1	PF02045	CBFB_NFYA	CCAAT-binding transcription factor (CBF-B/NF-YA) subunit B	NF-Y	2.3e-11	44.1
TRINITY_DN4924_c1_g1	PF02045	CBFB_NFYA	CCAAT-binding transcription factor (CBF-B/NF-YA) subunit B	NF-Y	5e-27	94.3
TRINITY_DN5030_c1_g1	PF02045	CBFB_NFYA	CCAAT-binding transcription factor (CBF-B/NF-YA) subunit B	NF-Y	3.1e-09	37.3
TRINITY_DN798_c0_g1	PF02045	CBFB_NFYA	CCAAT-binding transcription factor (CBF-B/NF-YA) subunit B	NF-Y	3.4e-12	46.8
TRINITY_DN4363_c0_g1	PF08536	Whirly	Whirly transcription factor	Whirly	1.8e-35	121.8
TRINITY_DN4712_c0_g1	PF03110	SBP	SBP domain	SBP	3.6e-30	104.1
TRINITY_DN1624_c1_g1	PF03110	SBP	SBP domain	SBP	1.2e-28	99.3
TRINITY_DN5728_c0_g1	PF03110	SBP	SBP domain	SBP	1e-30	105.9
TRINITY_DN1732_c0_g2	PF03110	SBP	SBP domain	SBP	4.3e-17	62.2
TRINITY_DN541_c1_g1	PF03110	SBP	SBP domain	SBP	9.8e-30	102.7
TRINITY_DN6054_c0_g1	PF03110	SBP	SBP domain	SBP	1.7e-23	82.7
TRINITY_DN12070_c0_g1	PF03110	SBP	SBP domain	SBP	1.2e-17	64
TRINITY_DN9476_c0_g1	PF03110	SBP	SBP domain	SBP	4.4e-30	103.9
TRINITY_DN5837_c0_g2	PF03110	SBP	SBP domain	SBP	1.2e-27	96.1
TRINITY_DN3220_c0_g2	PF03110	SBP	SBP domain	SBP	1.3e-22	80
TRINITY_DN11656_c0_g1	PF03110	SBP	SBP domain	SBP	2.1e-27	95.3
TRINITY_DN7314_c0_g1	PF04873	EIN3	Ethylene insensitive 3	EIL	2.2e-130	433.5
TRINITY_DN3991_c1_g1	PF04873	EIN3	Ethylene insensitive 3	EIL	5.3e-130	432.2
TRINITY_DN19499_c0_g1	PF04873	EIN3	Ethylene insensitive 3	EIL	1.2e-110	368.9
TRINITY_DN327_c0_g1	PF04873	EIN3	Ethylene insensitive 3	EIL	4.9e-125	416
TRINITY_DN3308_c0_g1	PF04873	EIN3	Ethylene insensitive 3	EIL	5.1e-130	432.3
TRINITY_DN3308_c0_g2	PF04873	EIN3	Ethylene insensitive 3	EIL	7e-129	428.6
TRINITY_DN1101_c0_g1	PF02319	E2F_TDP	E2F/DP family winged-helix DNA-binding domain	E2F/DP	1.2e-44	150.1
TRINITY_DN23012_c0_g1	PF02319	E2F_TDP	E2F/DP family winged-helix DNA-binding domain	E2F/DP	3e-24	84.8
TRINITY_DN3732_c0_g1	PF02319	E2F_TDP	E2F/DP family winged-helix DNA-binding domain	E2F/DP	1.4e-09	37.9
TRINITY_DN6639_c0_g1	PF05687	DUF822	BES1/BZR1 plant transcription factor, N-terminal	BES1	1.7e-50	171.4
TRINITY_DN7705_c0_g1	PF05687	DUF822	BES1/BZR1 plant transcription factor, N-terminal	BES1	1.6e-12	48.1
TRINITY_DN5861_c0_g2	PF05687	DUF822	BES1/BZR1 plant transcription factor, N-terminal	BES1	7.5e-08	33
TRINITY_DN19973_c0_g1	PF05687	DUF822	BES1/BZR1 plant transcription factor, N-terminal	BES1	2.5e-30	105.9
TRINITY_DN10169_c0_g3	PF05687	DUF822	BES1/BZR1 plant transcription factor, N-terminal	BES1	7.8e-09	36.1
TRINITY_DN6300_c0_g2	PF04689	S1FA	DNA binding protein S1FA	S1Fa-like	7.2e-41	138.2
